# Supplementary material for: Unraveling the genetic links between obesity or insulin resistance and breast cancer through the impact of CD295 and ITLN1 SNPs with DNA damage in a case-controlled study with bioinformatics analysis
Source: Front Med (Lausanne). 2025 Oct 27;12:1703759. doi: 10.3389/fmed.2025.1703759 (PMC12598017; doi:10.3389/fmed.2025.1703759)
Supplement: Supplementary file 1 [file Table_1.xlsx]

## Sheet: Sheet 1 - DEG_results_Solid_Tis
DEG_results_Solid_Tissue_Normal vs. Primary_Tumor
	logFC	AveExpr	t	P.Value	adj.P.Val	B
GPAM	3.56823	4.86985	34.7135	6.03935e-184	2.52158e-180	410.126
CPA1	4.39848	-3.75872	34.4786	3.62775e-182	1.21174e-178	404.71
MYOC	6.36243	-3.04019	33.7895	5.96243e-177	1.42255e-173	393.002
CA4	7.06672	-2.63499	33.1374	5.10865e-172	9.47995e-169	381.832
HSD17B13	5.01207	-2.36382	32.6689	1.77676e-168	2.96737e-165	373.799
LYVE1	4.96115	1.30905	32.6295	3.52972e-168	5.35908e-165	373.736
FIGF	6.27626	-0.827297	32.2385	3.16727e-165	4.40805e-162	366.659
LOC572558	3.65346	-4.00539	32.1331	1.97593e-164	2.53846e-161	364.165
CAV1	3.31491	6.33264	31.7144	2.84687e-161	3.16971e-158	357.935
TNS1	2.7971	7.3403	31.3699	1.12221e-158	1.10247e-155	351.96
LRRC3B	4.22749	-3.33967	30.8012	2.13253e-154	1.69597e-151	341.411
PPP1R12B	2.18543	5.65645	30.705	1.12554e-153	8.5444e-151	340.477
MYOM1	3.8432	0.939889	30.3107	1.02586e-150	7.44905e-148	333.637
GLYAT	6.33316	-2.54817	29.9948	2.39007e-148	1.66319e-145	327.739
MESTIT1	3.67206	-3.15025	29.7774	1.01382e-146	6.04709e-144	323.907
PAMR1	4.04525	2.27838	29.7174	2.85055e-146	1.64162e-143	323.551
FHL1	4.23484	5.08974	29.6546	8.40291e-146	4.6779e-143	322.395
FAM13A	2.49875	4.40301	29.482	1.63622e-144	8.81501e-142	319.471
ADRA1A	4.18337	-3.14527	29.4207	4.69734e-144	2.45157e-141	317.816
NAALAD2	3.12933	-0.512465	29.2728	5.96089e-143	3.01675e-140	315.686
SDPR	4.60591	2.84251	28.914	2.81304e-140	1.26975e-137	309.801
ADAMTS5	3.46665	3.70426	28.8816	4.90631e-140	2.15633e-137	309.223
APOB	5.37072	-2.35516	28.8034	1.87213e-139	7.62596e-137	307.43
AQP7P1	5.56256	-2.14078	28.7666	3.51971e-139	1.36704e-136	306.836
CAV2	2.90289	4.87142	28.6602	2.17423e-138	7.89387e-136	305.362
GPR146	2.64411	2.34409	28.6564	2.32022e-138	8.24467e-136	305.391
ITIH5	4.143	4.03987	28.6305	3.61029e-138	1.25616e-135	304.911
ADH4	3.8976	-3.87889	28.5975	6.34955e-138	2.07929e-135	303.673
1	3.40637	3.13	28.5516	1.39342e-137	4.39086e-135	303.607
PDE2A	3.31743	2.88691	28.467	5.91619e-137	1.79648e-134	302.168
SIK2	2.15756	4.97866	28.2161	4.29296e-135	1.2803e-132	297.777
ANGPTL7	5.66658	-2.69423	27.8771	1.38254e-132	3.78522e-130	291.671
KCNIP2	4.97885	1.23503	27.8758	1.4154e-132	3.81269e-130	292.055
GSN	2.32808	8.78928	27.8461	2.34665e-132	6.22087e-130	291.439
LOC283392	5.7592	-2.49257	27.8377	2.70434e-132	7.05707e-130	291.034
ANGPT4	3.35161	-3.44664	27.8299	3.0867e-132	7.93092e-130	290.757
SLC2A4	4.34731	0.14028	27.8231	3.46509e-132	8.76824e-130	291.082
AQPEP	4.69436	-1.48763	27.8109	4.26448e-132	1.063e-129	290.713
NKAPL	2.76382	-1.48862	27.6922	3.21102e-131	7.55313e-129	288.706
ACVR1C	4.89964	0.562316	27.5477	3.73307e-130	8.42515e-128	286.455
SORBS1	3.31565	5.65388	27.5216	5.81139e-130	1.29408e-127	285.943
BTNL9	4.27175	2.23326	27.4986	8.583e-130	1.88499e-127	285.716
SPTBN1	1.83825	8.30733	27.482	1.13895e-129	2.43867e-127	285.256
EBF1	2.94264	3.32024	27.4202	3.24643e-129	6.69366e-127	284.376
SPRY2	2.80913	3.52566	27.3419	1.22457e-128	2.49409e-126	283.04
TNXB	4.39183	4.42967	27.2893	2.98068e-128	5.92623e-126	282.086
RYR3	3.64573	-0.618211	27.2499	5.80972e-128	1.11527e-125	281.337
ARHGAP20	3.41729	1.16598	27.2176	1.00394e-127	1.88391e-125	280.923
HPSE2	4.60248	-2.96423	27.1998	1.35598e-127	2.51626e-125	280.218
LPL	4.62221	4.82699	27.1627	2.54196e-127	4.66519e-125	279.916
LOC728264	3.77088	2.96284	27.132	4.26974e-127	7.75097e-125	279.521
AOC3	3.55983	5.17713	27.0939	8.12947e-127	1.4599e-124	278.733
HEPACAM	5.5306	-2.42214	26.9981	4.10675e-126	7.21967e-124	276.904
KLB	4.10421	0.545923	26.8737	3.35399e-125	5.65808e-123	275.096
HSPB6	4.57185	3.51452	26.8134	9.27517e-125	1.54905e-122	274.126
HEPN1	5.29674	-2.54	26.7966	1.22987e-124	2.03367e-122	273.512
ABCA10	4.59822	-0.294651	26.7823	1.56643e-124	2.56479e-122	273.503
PYGM	3.5439	-0.700154	26.7787	1.66245e-124	2.6956e-122	273.411
CD300LG	6.55264	0.0207068	26.7564	2.42268e-124	3.85344e-122	273.093
LEPR	3.1234	3.36834	26.6553	1.32992e-123	2.05657e-121	271.478
RDH5	4.09526	0.8732	26.5918	3.87451e-123	5.82956e-121	270.386
PALMD	2.86006	4.59244	26.5228	1.23515e-122	1.84181e-120	269.159
PPAP2B	2.0207	5.99845	26.4914	2.09731e-122	3.07256e-120	268.554
B3GALT1	3.46513	-3.42018	26.4773	2.65527e-122	3.85615e-120	268.057
TMEM220	2.56709	1.45093	26.4669	3.16238e-122	4.55301e-120	268.324
DMD	3.72127	3.48365	26.4419	4.81617e-122	6.81651e-120	267.889
LOC286367	2.64315	0.681166	26.4302	5.86408e-122	8.22991e-120	267.67
KLHL29	3.08637	1.8953	26.2878	6.3978e-121	8.90413e-119	265.341
HIF3A	5.11244	-1.10366	26.2371	1.49663e-120	2.06571e-118	264.318
CAT	1.77051	6.48924	26.197	2.93437e-120	3.95218e-118	263.609
DPP6	4.30175	-2.75521	26.1674	4.81206e-120	6.4293e-118	262.981
CEP68	1.24491	5.26162	26.1302	8.97441e-120	1.18954e-117	262.535
NIPSNAP3B	2.62276	0.516547	26.0884	1.80777e-119	2.37729e-117	261.953
HSPB7	4.33268	1.39996	26.0838	1.9519e-119	2.54678e-117	261.92
IGFBP6	3.20143	3.07387	26.0221	5.47866e-119	7.09295e-117	260.891
CLEC3B	3.5607	3.17114	25.9597	1.55633e-118	1.96911e-116	259.845
SCARA5	6.47738	0.158719	25.8462	1.03598e-117	1.29118e-115	257.902
ADH1A	5.45797	-2.33792	25.8022	2.15829e-117	2.67005e-115	256.964
EPB42	3.84116	-3.85433	25.7697	3.71156e-117	4.55785e-115	256.238
LDB2	2.22207	3.6926	25.7429	5.81241e-117	7.08563e-115	256.196
MYH1	3.79361	-3.65901	25.6822	1.59651e-116	1.90452e-114	254.817
CRHBP	3.44976	-1.56595	25.5118	2.72773e-115	3.09903e-113	252.231
ATOH8	3.78389	0.965094	25.5082	2.89265e-115	3.2642e-113	252.335
CFL2	1.79248	4.10875	25.486	4.18655e-115	4.69259e-113	251.891
PPARG	3.13743	3.02968	25.4584	6.6262e-115	7.37761e-113	251.516
ACACB	3.37723	4.60527	25.4267	1.12225e-114	1.24124e-112	250.863
CD34	2.04448	6.06263	25.3767	2.5739e-114	2.80959e-112	249.953
PALM2-AKAP2	2.08436	5.55384	25.3475	4.18078e-114	4.53398e-112	249.488
DST	2.68198	7.48959	25.3453	4.33691e-114	4.643e-112	249.421
LRRTM2	2.99416	-1.19446	25.3278	5.79203e-114	6.12232e-112	249.224
TNMD	5.29029	-1.97969	25.3151	7.14845e-114	7.50857e-112	248.946
LMOD1	2.99743	4.51571	25.3075	8.11815e-114	8.47383e-112	248.896
SH3D19	1.92844	5.92731	25.2514	2.05863e-113	2.12229e-111	247.881
SLC17A7	3.27891	-0.703627	25.1678	8.21654e-113	8.31663e-111	246.622
PAPPA2	3.70377	-2.88778	25.1583	9.62191e-113	9.68045e-111	246.269
TSLP	4.12603	-1.57375	25.153	1.05029e-112	1.05035e-110	246.311
ASPA	3.70236	-1.35189	25.1215	1.7707e-112	1.74985e-110	245.81
MAP1LC3C	3.94311	-1.91176	25.0654	4.4792e-112	4.40042e-110	244.839
ABCB5	4.50691	-2.14615	25.0537	5.43054e-112	5.27299e-110	244.626
LRRC2	3.43582	-0.953602	25.0107	1.10714e-111	1.05659e-109	244.017
MASP1	4.48284	-1.6898	25.0075	1.16631e-111	1.10048e-109	243.908
C7orf41	2.37818	5.4896	24.9293	4.24443e-111	3.93813e-109	242.579
KLHL31	3.15888	0.907556	24.9214	4.83466e-111	4.46098e-109	242.647
LOC55908	3.85638	-3.45868	24.887	8.53957e-111	7.7934e-109	241.75
MME	4.14947	4.39825	24.8666	1.19473e-110	1.08441e-108	241.625
C12orf39	4.58335	-3.69648	24.7824	4.78781e-110	4.25326e-108	240.011
C14orf139	2.78005	2.26915	24.7224	1.28683e-109	1.11354e-107	239.397
LEP	7.37273	0.0687842	24.6241	6.49426e-109	5.56209e-107	237.734
TGFBR2	2.34938	6.70973	24.6103	8.15012e-109	6.94465e-107	237.295
LIFR	2.93342	5.01403	24.5475	2.28625e-108	1.90913e-106	236.329
NPY2R	5.89917	-2.97632	24.5161	3.82765e-108	3.16463e-106	235.742
ABCA9	4.3463	1.54319	24.4204	1.84299e-107	1.48694e-105	234.449
CCDC50	1.2554	6.12022	24.4194	1.87193e-107	1.50303e-105	234.176
OXTR	4.29658	3.03138	24.3306	8.03173e-107	6.32726e-105	232.949
SYNM	4.16986	5.42455	24.3293	8.19777e-107	6.42775e-105	232.729
KCNJ16	5.1132	-2.19398	24.2857	1.67451e-106	1.30682e-104	232.062
PRRG3	3.07812	-3.38168	24.264	2.38964e-106	1.83914e-104	231.594
GPRASP1	2.41535	2.65896	24.1666	1.17511e-105	8.88031e-104	230.293
CXorf36	2.08755	4.37794	24.1167	2.65353e-105	1.9873e-103	229.339
ITGA7	3.39869	3.42671	24.0312	1.07124e-104	7.88139e-103	228.038
ALDH1L1	5.47677	-0.149498	24.0289	1.11198e-104	8.14525e-103	228.021
LHFP	2.16753	5.06202	23.9968	1.87714e-104	1.35715e-102	227.328
EBF3	2.87132	1.69492	23.9876	2.18118e-104	1.57017e-102	227.399
GIPC2	3.25643	0.207265	23.9591	3.47175e-104	2.48849e-102	226.902
STAB2	4.25956	-2.32851	23.9506	3.98551e-104	2.84453e-102	226.612
ADRB2	3.0849	1.17106	23.9175	6.83348e-104	4.85642e-102	226.255
GPR144	4.0873	-4.00413	23.917	6.88936e-104	4.87539e-102	225.905
KIAA0408	5.94206	-2.28399	23.9128	7.3826e-104	5.2024e-102	226.004
FXYD1	5.00365	-0.0769085	23.9078	8.00267e-104	5.61565e-102	226.06
LIPE	4.10728	3.69203	23.8944	9.95771e-104	6.95832e-102	225.789
SCN4B	3.0581	2.89016	23.8769	1.32291e-103	9.20578e-102	225.57
GPIHBP1	3.99726	1.192	23.869	1.5053e-103	1.04316e-101	225.469
GNG11	2.10153	4.6274	23.8646	1.61556e-103	1.11494e-101	225.214
FRMD1	3.90221	-2.84959	23.8076	4.08446e-103	2.79568e-101	224.255
GPX3	3.41065	5.84959	23.7764	6.77874e-103	4.62088e-101	223.704
ACSM5	3.57691	-0.00251029	23.7421	1.18442e-102	8.04104e-101	223.381
FZD4	2.32486	5.7597	23.718	1.75256e-102	1.185e-100	222.76
AQP7	5.97441	-0.0136558	23.6966	2.47918e-102	1.66955e-100	222.645
ANXA1	2.54593	7.05955	23.6669	4.0134e-102	2.69188e-100	221.908
CAPN11	3.30254	-0.77796	23.659	4.56034e-102	3.04649e-100	222.005
HOXA4	2.83891	0.498416	23.5781	1.69378e-101	1.127e-99	220.749
MAMDC2	3.89087	1.9827	23.5727	1.84777e-101	1.22459e-99	220.678
ATP1A2	5.32614	0.68886	23.5661	2.05549e-101	1.35687e-99	220.561
ANGPTL1	3.70831	1.10102	23.5629	2.16504e-101	1.42356e-99	220.518
C18orf34	3.65292	-1.62131	23.549	2.71059e-101	1.76834e-99	220.183
HAS3	3.42227	2.0605	23.5085	5.22332e-101	3.39435e-99	219.641
MRAP	5.87154	-2.49139	23.5036	5.65755e-101	3.66228e-99	219.388
KL	2.95843	0.701077	23.4666	1.02958e-100	6.63899e-99	218.957
CCDC69	2.70069	4.35285	23.4655	1.04717e-100	6.72645e-99	218.778
TXNIP	2.10495	9.06609	23.4173	2.28487e-100	1.46206e-98	217.895
FOXO1	1.899	4.87869	23.4142	2.39934e-100	1.52944e-98	217.903
CD36	4.73669	5.46665	23.4006	2.98859e-100	1.89781e-98	217.644
CXCL2	4.56768	0.144491	23.3891	3.60115e-100	2.27814e-98	217.695
C1QTNF9	3.35191	-2.1117	23.3255	1.00509e-99	6.28688e-98	216.558
LRRN4CL	3.70909	0.792372	23.2937	1.67983e-99	1.04683e-97	216.179
ENPP2	3.04593	4.6852	23.2594	2.92068e-99	1.81332e-97	215.425
MOCS1	1.88458	4.14678	23.2589	2.94129e-99	1.81935e-97	215.471
PLSCR4	2.26555	4.26251	23.2321	4.53452e-99	2.78423e-97	215.027
SCN3A	3.91935	-0.919754	23.1934	8.44915e-99	5.16884e-97	214.513
COL25A1	3.27448	-1.49238	23.1811	1.02937e-98	6.26469e-97	214.286
IGSF10	3.94519	1.82376	23.1642	1.35148e-98	8.11906e-97	214.108
PDK4	3.86949	5.05805	23.1536	1.60318e-98	9.56241e-97	213.695
EZH1	1.35646	5.25208	23.1036	3.5835e-98	2.12227e-96	212.878
C14orf180	5.70222	-1.9286	23.0778	5.42565e-98	3.2019e-96	212.606
GPR109A	3.13129	1.29622	23.0715	6.00475e-98	3.53117e-96	212.624
METTL7A	1.89726	6.08987	23.034	1.09671e-97	6.4267e-96	211.723
ADCYAP1R1	3.62387	-2.91607	23.0102	1.60653e-97	9.38134e-96	211.455
ACSS2	1.46797	5.5314	22.9432	4.70793e-97	2.72066e-95	210.291
ALDH1A2	3.88114	0.650772	22.9349	5.37213e-97	3.09379e-95	210.433
CNN1	3.4921	4.01118	22.9143	7.47798e-97	4.26245e-95	209.959
ITPRIPL1	2.87699	-0.00400789	22.8885	1.13035e-96	6.3993e-95	209.677
PPAP2A	1.80653	5.22441	22.8685	1.5578e-96	8.78948e-95	209.115
FAM180B	3.71986	-2.79544	22.8614	1.7455e-96	9.7824e-95	209.095
HOXA5	3.125	0.326435	22.8557	1.91158e-96	1.06774e-94	209.162
SCN4A	3.59364	0.415092	22.8499	2.09849e-96	1.16823e-94	209.072
DENND2A	2.41781	1.98829	22.8474	2.18361e-96	1.21158e-94	209.037
C2orf88	3.08677	1.24508	22.8275	3.00346e-96	1.65547e-94	208.726
SVEP1	3.41412	4.34418	22.8269	3.03074e-96	1.66501e-94	208.527
TRDN	4.16801	-3.23056	22.7932	5.20062e-96	2.84772e-94	207.976
NMUR1	3.21827	-1.07401	22.7051	2.12265e-95	1.14731e-93	206.719
KLF15	3.56786	0.62909	22.7051	2.12274e-95	1.14731e-93	206.772
MRAS	2.30406	5.06593	22.6975	2.39882e-95	1.29234e-93	206.397
GYG2	3.38093	3.74989	22.6915	2.6372e-95	1.4162e-93	206.432
SEMA3G	2.8538	4.39778	22.687	2.83507e-95	1.51758e-93	206.29
PROS1	2.27587	4.42409	22.6596	4.38822e-95	2.31923e-93	205.852
CACHD1	2.53907	3.67785	22.653	4.87653e-95	2.56918e-93	205.826
CORO2B	2.6092	1.64994	22.6436	5.6641e-95	2.97472e-93	205.799
CDO1	3.9197	1.54568	22.6328	6.73541e-95	3.52627e-93	205.627
GDF10	4.41659	-0.583204	22.6283	7.22837e-95	3.77253e-93	205.52
GNAI1	2.43921	3.59258	22.6269	7.39615e-95	3.84807e-93	205.42
PKHD1L1	4.06728	-1.95437	22.624	7.74543e-95	4.01728e-93	205.385
MYH11	4.1468	5.46454	22.6144	9.03217e-95	4.67016e-93	205.048
AQP1	2.38614	7.21808	22.607	1.01551e-94	5.23458e-93	204.891
NMT2	1.92926	3.80351	22.6001	1.13293e-94	5.82185e-93	204.972
TMEM132C	5.7284	-0.30832	22.5962	1.20694e-94	6.18314e-93	205.019
RBMS2	1.19174	5.39884	22.5858	1.42334e-94	7.26949e-93	204.598
HBB	4.30088	2.35815	22.576	1.66484e-94	8.47696e-93	204.705
SAMD5	3.50663	1.74807	22.5576	2.22985e-94	1.13194e-92	204.432
HLF	3.71852	2.47836	22.548	2.60135e-94	1.31652e-92	204.255
FAM196B	4.421	-1.38258	22.5462	2.67326e-94	1.34883e-92	204.185
ANKRD53	2.87584	-1.0848	22.5449	2.73292e-94	1.37477e-92	204.177
LIMS2	2.12409	4.09512	22.5317	3.37015e-94	1.68518e-92	203.852
HSPB2	2.74615	1.59481	22.528	3.57457e-94	1.78205e-92	203.964
SMYD1	5.564	-1.80438	22.5226	3.89295e-94	1.93501e-92	203.788
USP44	3.04074	-2.14903	22.4803	7.6394e-94	3.78592e-92	203.098
GPD1	6.07907	2.57924	22.4669	9.45252e-94	4.65683e-92	202.963
EPAS1	1.87868	7.25941	22.3919	3.10797e-93	1.50453e-91	201.477
PLIN1	6.04084	3.23948	22.3899	3.21149e-93	1.55015e-91	201.693
PEAR1	2.28653	2.70225	22.3446	6.58597e-93	3.15164e-91	201.02
PLIN4	5.68648	4.40225	22.3351	7.66565e-93	3.65783e-91	200.702
C4orf49	2.5269	-1.65251	22.3346	7.71985e-93	3.6732e-91	200.827
SHE	2.22825	3.01092	22.2816	1.78985e-92	8.46807e-91	200
NDRG2	2.61117	6.1425	22.2764	1.94365e-92	9.16976e-91	199.658
CCDC3	2.49835	4.03643	22.2609	2.4847e-92	1.16893e-90	199.568
FMO2	4.31082	3.4825	22.2511	2.90171e-92	1.36128e-90	199.474
C3orf64	1.43077	4.39958	22.2353	3.72215e-92	1.74128e-90	199.125
RBP4	5.48191	1.5926	22.2333	3.84108e-92	1.79189e-90	199.304
ABCD2	3.81826	-0.288102	22.2056	5.95683e-92	2.76347e-90	198.849
CYYR1	2.13706	4.16606	22.1989	6.62146e-92	3.0633e-90	198.576
CDC14B	1.98563	3.48353	22.1961	6.92363e-92	3.19424e-90	198.606
KY	4.20567	-1.4552	22.1941	7.15015e-92	3.28966e-90	198.624
LRRC70	2.18119	0.934863	22.1907	7.54443e-92	3.46153e-90	198.634
TCEAL7	2.54827	0.526997	22.1818	8.67914e-92	3.97124e-90	198.491
OVCH2	3.20726	-3.86533	22.1715	1.02173e-91	4.64958e-90	198.11
NTRK2	4.11492	4.93125	22.1642	1.14633e-91	5.2024e-90	197.953
FOXN3	1.57052	5.94909	22.1599	1.2266e-91	5.55162e-90	197.825
MATN2	3.37246	4.61002	22.1257	2.10589e-91	9.48354e-90	197.375
DACT2	4.17789	-1.92442	22.1257	2.1067e-91	9.48354e-90	197.526
SRPX	2.78058	3.84382	22.0851	3.99833e-91	1.78546e-89	196.818
CDH20	2.9951	-3.27813	22.0637	5.61176e-91	2.49925e-89	196.466
C9orf125	2.27815	0.632069	22.0535	6.58888e-91	2.92662e-89	196.474
MAB21L1	3.24471	-0.00598453	22.0338	8.9835e-91	3.97967e-89	196.155
CHRDL1	5.26976	3.01383	22.0214	1.09313e-90	4.79172e-89	195.899
FGF2	3.48103	2.84224	22.0149	1.21073e-90	5.2933e-89	195.811
KANK1	1.98941	5.3462	21.9981	1.57757e-90	6.87911e-89	195.306
CLEC4G	3.29298	-3.47798	21.9919	1.74028e-90	7.55865e-89	195.327
SLC7A10	4.91644	-1.62694	21.9918	1.74246e-90	7.55865e-89	195.441
GCOM1	3.18755	2.92217	21.9913	1.75614e-90	7.59827e-89	195.434
SLC19A3	5.39954	0.9325	21.984	1.97e-90	8.50152e-89	195.386
ADH5	0.867286	6.72574	21.9642	2.69269e-90	1.15904e-88	194.726
F8	1.74778	4.24342	21.9569	3.01908e-90	1.29619e-88	194.756
GNAL	2.85875	1.16339	21.9487	3.43491e-90	1.46717e-88	194.832
EDNRB	2.50981	3.29377	21.881	9.97387e-90	4.24932e-88	193.669
MYCT1	1.97613	3.20244	21.8689	1.20632e-89	5.1264e-88	193.488
CA3	4.61261	-0.123299	21.8685	1.21347e-89	5.14368e-88	193.562
CLCA4	4.30671	-2.90773	21.8651	1.28009e-89	5.41234e-88	193.386
NR3C2	2.68811	2.60764	21.8422	1.83461e-89	7.72642e-88	193.118
PDE1C	3.84215	-0.60825	21.8421	1.83665e-89	7.72642e-88	193.138
ACADL	4.83474	-1.76851	21.8294	2.24343e-89	9.39036e-88	192.894
LGI4	2.51584	1.19021	21.8065	3.21254e-89	1.34132e-87	192.605
C10orf90	4.39811	-2.07501	21.8046	3.31162e-89	1.37924e-87	192.492
GALNTL2	3.30317	2.99637	21.7977	3.6903e-89	1.53313e-87	192.392
KCNB1	3.99552	-1.25195	21.7918	4.04669e-89	1.67702e-87	192.33
GABARAPL1	1.50694	5.51201	21.7455	8.37464e-89	3.45345e-87	191.332
DMGDH	2.84172	-0.158136	21.7415	8.91718e-89	3.66813e-87	191.577
EFHA2	2.70298	0.394241	21.7232	1.18694e-88	4.85859e-87	191.301
TMEM22	1.98353	1.42742	21.7145	1.3605e-88	5.55541e-87	191.166
NR3C1	1.80641	5.85595	21.6919	1.93862e-88	7.89681e-87	190.478
TSPAN7	2.8689	3.42473	21.6619	3.0987e-88	1.25916e-86	190.228
RELN	4.77464	-0.111338	21.6613	3.13187e-88	1.26955e-86	190.328
MYLK	2.50405	6.72721	21.6558	3.41236e-88	1.3799e-86	189.893
COL6A6	4.20643	0.398084	21.654	3.51009e-88	1.41599e-86	190.222
ROBO4	1.77276	4.36981	21.6421	4.2295e-88	1.70209e-86	189.811
MMRN2	1.9229	5.13403	21.6372	4.56492e-88	1.83266e-86	189.664
CHL1	4.058	2.24934	21.6358	4.66717e-88	1.86475e-86	189.912
EEPD1	1.67986	3.41988	21.6173	6.23218e-88	2.4841e-86	189.532
FAM107A	3.76634	2.3122	21.6104	6.94168e-88	2.76031e-86	189.514
GIMAP8	1.94286	3.71246	21.6032	7.77038e-88	3.0825e-86	189.279
TMEM37	2.47188	3.0301	21.5861	1.01503e-87	4.00757e-86	189.084
ADH1C	5.02385	-0.853993	21.5509	1.76044e-87	6.9179e-86	188.592
TSHZ2	3.13786	2.00838	21.5379	2.15654e-87	8.45453e-86	188.398
KLF4	2.515	4.70665	21.533	2.32761e-87	9.10384e-86	188.075
C21orf34	2.94874	0.0436589	21.5242	2.67112e-87	1.0423e-85	188.197
MCAM	1.8316	6.78714	21.5193	2.8795e-87	1.12099e-85	187.764
CCDC46	2.05845	2.23764	21.4833	5.05261e-87	1.95522e-85	187.539
SLC16A7	3.1721	0.10221	21.4832	5.05751e-87	1.95522e-85	187.563
SPHKAP	4.64542	-2.93697	21.4763	5.63632e-87	2.17395e-85	187.339
FAM126A	2.22802	4.02093	21.4668	6.53321e-87	2.51408e-85	187.119
TMEM100	3.93502	0.347151	21.4642	6.80484e-87	2.61259e-85	187.27
APCDD1	2.43664	4.21244	21.4489	8.64498e-87	3.31146e-85	186.818
F10	2.95063	0.389287	21.4483	8.72065e-87	3.33281e-85	187.024
KCNE1	3.96434	-0.737992	21.4419	9.6368e-87	3.67452e-85	186.904
VIT	4.40243	0.419428	21.4369	1.04239e-86	3.9656e-85	186.846
SH3BGRL2	2.24514	4.12914	21.4354	1.06625e-86	4.04714e-85	186.618
SGK2	3.60141	-0.710596	21.3957	1.97779e-86	7.43944e-85	186.19
ANGPT1	2.94028	1.68994	21.3943	2.0214e-86	7.58638e-85	186.178
GHR	3.10664	3.86769	21.3685	3.02417e-86	1.1299e-84	185.608
CKMT2	3.40267	-0.740095	21.3677	3.05881e-86	1.14029e-84	185.755
ITSN1	1.42237	5.41376	21.3546	3.74893e-86	1.39445e-84	185.246
TPO	3.30892	-1.42389	21.3408	4.65058e-86	1.72216e-84	185.317
ITM2A	2.80022	4.05173	21.3367	4.95916e-86	1.83237e-84	185.093
C20orf194	1.2986	4.4987	21.3332	5.2325e-86	1.92484e-84	184.99
GGTA1	2.29542	2.90271	21.3198	6.44864e-86	2.36701e-84	184.956
RNF186	3.66097	-3.28857	21.3159	6.85111e-86	2.50373e-84	184.836
AKAP12	2.67738	4.93887	21.312	7.28068e-86	2.6549e-84	184.618
JAM2	2.21	2.87579	21.3084	7.69123e-86	2.7985e-84	184.782
ALDH1A1	2.79545	4.31692	21.3079	7.75119e-86	2.81419e-84	184.618
FAM13C	2.6642	1.59867	21.3025	8.42909e-86	3.05367e-84	184.758
G0S2	4.00509	2.78853	21.3011	8.61941e-86	3.11586e-84	184.676
C7orf58	2.88249	3.07779	21.2911	1.00662e-85	3.63102e-84	184.496
ACO1	1.54801	5.61991	21.2647	1.51696e-85	5.46009e-84	183.839
C17orf103	1.63458	4.11899	21.2619	1.58473e-85	5.69174e-84	183.927
CIDEC	6.49478	0.895172	21.256	1.73615e-85	6.19561e-84	184.048
NNAT	3.72647	-0.190194	21.2433	2.11311e-85	7.52475e-84	183.844
BMX	3.63441	-0.605939	21.2354	2.38853e-85	8.46939e-84	183.714
TLN2	1.72954	5.23966	21.2344	2.42943e-85	8.59616e-84	183.393
TIMP4	4.86462	0.860964	21.2269	2.72579e-85	9.62442e-84	183.599
PLEKHM3	1.70234	3.71256	21.2076	3.67728e-85	1.29163e-83	183.135
MMP27	2.83725	-3.4718	21.1946	4.49904e-85	1.56865e-83	182.956
KLF9	1.73767	5.67417	21.1944	4.51309e-85	1.57027e-83	182.749
GPR116	1.85679	5.18523	21.1936	4.56995e-85	1.58675e-83	182.766
FGF1	2.44135	3.61841	21.1312	1.20199e-84	4.13906e-83	181.965
TRHDE	3.93569	-2.48473	21.1276	1.27128e-84	4.36864e-83	181.982
FAM122A	0.94809	4.55825	21.1206	1.4156e-84	4.85459e-83	181.693
PCDH9	3.59017	-0.445614	21.0972	2.03365e-84	6.9456e-83	181.587
PTRF	1.91049	8.03761	21.0872	2.37559e-84	8.09687e-83	181.069
GSTM5	4.11019	0.874991	21.0854	2.43962e-84	8.29819e-83	181.416
FERMT2	1.79558	5.63561	21.0183	6.8913e-84	2.33452e-82	180.031
NRN1	2.39766	3.47979	21.0022	8.83254e-84	2.98608e-82	179.991
MMD	2.09365	4.22721	20.9956	9.77283e-84	3.29729e-82	179.802
EGFLAM	1.89017	3.41116	20.9932	1.01462e-83	3.4095e-82	179.861
C2orf40	5.14283	0.178412	20.9809	1.22704e-83	4.115e-82	179.807
ABCA8	5.05288	1.67003	20.9761	1.321e-83	4.42126e-82	179.721
RNF150	3.15393	1.17999	20.9683	1.48983e-83	4.97632e-82	179.612
RSPO3	2.94305	1.47831	20.9644	1.58283e-83	5.27641e-82	179.546
TAL1	2.0594	1.34456	20.9626	1.62759e-83	5.41483e-82	179.521
TTC28	1.60493	4.55633	20.9585	1.73313e-83	5.74304e-82	179.194
HS3ST4	4.53538	-2.80364	20.9254	2.88701e-83	9.49133e-82	178.864
PCK1	5.7856	-0.736028	20.9074	3.80918e-83	1.24984e-81	178.666
S1PR1	2.11597	4.51735	20.9031	4.07146e-83	1.33328e-81	178.346
CREB5	2.36335	2.36247	20.9009	4.21034e-83	1.37606e-81	178.535
MEOX2	3.34229	1.61499	20.891	4.90172e-83	1.59578e-81	178.417
AKR1C1	4.33664	2.53418	20.844	1.01146e-82	3.26109e-81	177.65
DNAJB4	1.5197	4.04981	20.836	1.14286e-82	3.67762e-81	177.37
PFKFB1	3.58277	-0.877569	20.8304	1.24683e-82	4.00449e-81	177.484
PGA3	3.16509	-3.76201	20.8266	1.32044e-82	4.23276e-81	177.298
PID1	2.69356	2.12321	20.8259	1.33482e-82	4.27066e-81	177.399
FBXW7	1.02148	4.37683	20.8257	1.34073e-82	4.28135e-81	177.173
FREM1	3.91833	0.844257	20.8159	1.55738e-82	4.9637e-81	177.278
CES1	4.21156	2.80017	20.8143	1.5953e-82	5.07489e-81	177.175
PDZD2	2.60564	4.32301	20.786	2.46636e-82	7.81657e-81	176.571
C1QTNF9B	2.60486	-2.50495	20.753	4.09146e-82	1.29171e-80	176.245
PCOLCE2	5.09375	1.08468	20.7524	4.13064e-82	1.30162e-80	176.305
ANKRD29	2.9751	1.09516	20.7515	4.19096e-82	1.31814e-80	176.29
PER1	2.20126	5.02669	20.7245	6.33949e-82	1.98269e-80	175.559
PGM5	3.19221	2.35508	20.7099	7.93715e-82	2.4731e-80	175.609
NPHP3	1.28887	3.99095	20.6825	1.20709e-81	3.74713e-80	175.026
KCNAB1	2.02699	1.69264	20.6712	1.43627e-81	4.45032e-80	175.05
SYNPO2	2.82023	5.31688	20.665	1.57993e-81	4.88636e-80	174.626
PRCD	2.02599	-1.68344	20.6455	2.12981e-81	6.57484e-80	174.639
ST6GALNAC3	2.00605	1.03237	20.632	2.61844e-81	8.06836e-80	174.467
PHYHIP	2.81475	0.125329	20.6187	3.2093e-81	9.87083e-80	174.267
RERGL	4.64703	-1.01855	20.6153	3.37722e-81	1.03682e-79	174.2
LTBP4	1.95331	5.43643	20.6098	3.67753e-81	1.12488e-79	173.776
HBA2	3.74896	2.25279	20.6019	4.14826e-81	1.26655e-79	173.967
IL11RA	1.73302	3.02777	20.5939	4.6856e-81	1.428e-79	173.784
ABCA6	3.26008	1.99423	20.5921	4.81954e-81	1.46614e-79	173.831
LGALS12	5.05187	-0.196753	20.5772	6.05503e-81	1.83864e-79	173.633
CSRNP1	1.7191	5.35367	20.5606	7.80453e-81	2.36558e-79	173.03
GRIA4	4.81045	-1.48677	20.5284	1.27492e-80	3.83646e-79	172.867
RBMS3	2.61916	0.79666	20.5234	1.37735e-80	4.13726e-79	172.816
TGFBR3	3.27945	5.14068	20.5141	1.58836e-80	4.75399e-79	172.336
EMCN	2.13002	3.89009	20.5026	1.8912e-80	5.64017e-79	172.294
KCNMB1	2.7298	2.38147	20.4778	2.76388e-80	8.22807e-79	172.069
MAOA	3.82549	3.8647	20.4588	3.688e-80	1.09596e-78	171.631
GYPC	1.92093	4.26955	20.444	4.628e-80	1.37286e-78	171.355
CLCN6	1.05118	4.07139	20.4416	4.79401e-80	1.41959e-78	171.344
CRYAB	3.94998	4.86063	20.44	4.91495e-80	1.45283e-78	171.233
PLD5	3.14044	-3.42524	20.4342	5.37243e-80	1.58525e-78	171.355
C2orf84	2.31979	-2.80522	20.4295	5.77068e-80	1.69976e-78	171.316
RCBTB2	1.28033	3.73917	20.4226	6.41001e-80	1.88475e-78	171.095
DLGAP2	2.61833	-2.75808	20.4121	7.51838e-80	2.20676e-78	171.055
AGAP11	2.63262	0.783426	20.4072	8.10057e-80	2.37347e-78	171.053
LOC134466	2.5451	-0.21838	20.3899	1.05425e-79	3.06209e-78	170.79
RHOJ	1.82757	2.94358	20.3814	1.19944e-79	3.47774e-78	170.56
LOC145820	2.65973	-1.6957	20.3761	1.30089e-79	3.76537e-78	170.552
PLXNA4	3.11421	2.82981	20.3603	1.65384e-79	4.77042e-78	170.251
STAT5B	1.27108	6.38819	20.3448	2.09291e-79	6.02651e-78	169.705
EHBP1	1.16643	5.37228	20.3344	2.45162e-79	7.04725e-78	169.59
AVPR2	3.20123	-0.725462	20.3301	2.61701e-79	7.50974e-78	169.879
HOXA2	2.86599	-1.43489	20.3272	2.73473e-79	7.83407e-78	169.821
PDGFD	2.18661	4.40098	20.324	2.87217e-79	8.21371e-78	169.519
PAK3	3.46681	-1.81028	20.3239	2.87919e-79	8.21972e-78	169.758
ADAM33	3.60665	1.44323	20.3236	2.88965e-79	8.23551e-78	169.775
CYP2U1	1.53053	3.36145	20.3209	3.01233e-79	8.57051e-78	169.597
VWF	1.96717	7.44746	20.3081	3.65696e-79	1.03869e-77	169.144
FABP4	6.06321	3.97003	20.2976	4.29229e-79	1.21501e-77	169.17
FAM162B	2.40857	-0.90558	20.277	5.86738e-79	1.65525e-77	169.073
ERG	1.77415	3.90562	20.2694	6.58052e-79	1.85331e-77	168.752
DNAJC18	1.21564	2.59899	20.2517	8.61285e-79	2.4216e-77	168.626
FAM70A	2.65164	1.18288	20.2501	8.83047e-79	2.47862e-77	168.669
CLDN11	3.1317	2.51899	20.2335	1.13488e-78	3.18014e-77	168.357
GPBAR1	2.3508	-0.790329	20.225	1.29148e-78	3.60686e-77	168.291
EGR1	3.04348	7.43772	20.2226	1.3398e-78	3.72934e-77	167.848
THSD1	1.60306	2.47853	20.2206	1.38032e-78	3.83573e-77	168.165
FOSB	4.17557	4.68159	20.2073	1.68891e-78	4.68502e-77	167.722
KCTD12	1.76063	6.57065	20.2072	1.69155e-78	4.68502e-77	167.617
CIDEA	5.93916	-0.769832	20.1959	2.00864e-78	5.54483e-77	167.852
C14orf49	2.51335	0.898386	20.168	3.06516e-78	8.4474e-77	167.434
HOXA6	3.03156	-2.17212	20.1071	7.69923e-78	2.10795e-76	166.481
CLDN19	4.57231	-1.8262	20.0987	8.74164e-78	2.38943e-76	166.366
BMP3	3.76181	-2.85586	20.0896	1.00206e-77	2.7301e-76	166.192
SCN2B	3.89974	-0.813232	20.0773	1.20795e-77	3.28033e-76	166.067
KIT	3.55262	4.48784	20.0688	1.37227e-77	3.72049e-76	165.652
DEFB132	4.37991	-1.82559	20.0681	1.38678e-77	3.75375e-76	165.907
KLF11	1.25196	4.89001	20.0622	1.51688e-77	4.09926e-76	165.512
SSTR1	3.23885	-1.52978	20.0616	1.53054e-77	4.12949e-76	165.817
AMOTL2	1.51632	6.16235	20.0362	2.24797e-77	6.04562e-76	165.045
CX3CL1	2.88248	5.66347	20.0335	2.33889e-77	6.28003e-76	165.025
ARID5B	1.68029	6.24175	20.0156	3.06327e-77	8.17247e-76	164.734
GPLD1	3.06223	-0.797875	20.0117	3.24973e-77	8.65611e-76	165.083
LOC339524	2.63737	1.78911	19.9893	4.55815e-77	1.21219e-75	164.721
TMEM195	3.04085	-2.7711	19.9829	5.02014e-77	1.33293e-75	164.595
CBX7	1.77545	5.04422	19.9707	6.03583e-77	1.60007e-75	164.121
ZNF781	1.71212	0.0175876	19.9634	6.72841e-77	1.77803e-75	164.365
S100B	4.438	1.69844	19.9526	7.91866e-77	2.08267e-75	164.175
GPR17	2.78416	-2.32549	19.9466	8.66768e-77	2.27251e-75	164.07
CSN1S1	3.62313	-4.25895	19.9423	9.25028e-77	2.41898e-75	163.912
PKD2	1.58014	4.78278	19.9423	9.2553e-77	2.41898e-75	163.718
PLAC9	3.33642	1.50919	19.9368	1.00536e-76	2.61944e-75	163.945
GPRASP2	1.50451	3.53626	19.9359	1.01889e-76	2.65054e-75	163.769
ADAMTS1	2.54952	5.42727	19.9154	1.38652e-76	3.59569e-75	163.263
ANO6	1.35669	6.77162	19.9144	1.40841e-76	3.6468e-75	163.203
SPRY1	2.04737	5.0059	19.8998	1.75413e-76	4.53495e-75	163.06
TUSC5	6.57123	0.780342	19.8974	1.81935e-76	4.68905e-75	163.371
FHL5	2.85854	0.246479	19.894	1.91371e-76	4.92464e-75	163.325
AKAP6	2.21442	1.50453	19.8798	2.36835e-76	6.07586e-75	163.091
ELMOD3	1.19543	4.34858	19.8699	2.74871e-76	7.03004e-75	162.679
MMRN1	4.01258	1.76065	19.8619	3.10049e-76	7.91764e-75	162.813
ANKDD1A	1.49485	1.65897	19.8495	3.73494e-76	9.49425e-75	162.632
CCL14	3.96886	2.98394	19.8479	3.82599e-76	9.71092e-75	162.514
SCN9A	2.50432	-0.469799	19.8392	4.36423e-76	1.10268e-74	162.503
SSPN	1.88899	4.9443	19.831	4.93012e-76	1.2419e-74	162.034
SLC22A3	3.41735	0.372963	19.826	5.31574e-76	1.33501e-74	162.308
SYN2	3.95345	0.0111364	19.8158	6.19953e-76	1.5523e-74	162.156
KLHL13	3.30397	2.45512	19.8067	7.10812e-76	1.77183e-74	161.944
INMT	2.96748	1.68904	19.8038	7.42433e-76	1.84789e-74	161.946
CDKN1C	2.19513	3.49179	19.7901	9.11288e-76	2.2648e-74	161.59
TFPI	2.24283	4.01045	19.7867	9.58301e-76	2.3781e-74	161.475
SCN11A	2.46146	-1.53005	19.775	1.14349e-75	2.82926e-74	161.53
GFAP	3.9368	-1.48194	19.7623	1.38166e-75	3.38842e-74	161.343
AADAC	3.832	-3.31021	19.7498	1.66812e-75	4.06704e-74	161.093
ANTXR2	1.66666	5.1935	19.7493	1.68048e-75	4.09122e-74	160.791
GPC3	3.66623	3.32887	19.7409	1.90433e-75	4.62271e-74	160.875
EPHB1	3.03108	1.19869	19.7357	2.05846e-75	4.98961e-74	160.948
TDRD10	2.61416	-1.13744	19.7308	2.21752e-75	5.36735e-74	160.879
NRG2	3.81579	-1.26353	19.7228	2.49816e-75	6.03789e-74	160.758
ZFP106	1.33477	6.46947	19.7162	2.75631e-75	6.64258e-74	160.24
C3orf55	3.23848	-0.700049	19.7109	2.98763e-75	7.17933e-74	160.588
EHD2	1.79738	6.61053	19.6914	3.99714e-75	9.59141e-74	159.867
TENC1	1.61489	6.25365	19.6765	4.99495e-75	1.19685e-73	159.651
MPL	1.48891	-0.536742	19.6525	7.14922e-75	1.70814e-73	159.721
AASS	1.95605	3.28657	19.648	7.65131e-75	1.82289e-73	159.494
RGL1	1.64634	4.5842	19.6209	1.14627e-74	2.72704e-73	158.931
SNCA	2.09034	1.01916	19.608	1.3899e-74	3.30196e-73	159.051
DPYSL2	1.54611	6.45479	19.6067	1.41811e-74	3.36418e-73	158.606
ARHGEF15	1.77118	3.74216	19.5797	2.12105e-74	5.02463e-73	158.42
GNG2	1.80893	4.17679	19.5415	3.74822e-74	8.84167e-73	157.797
CLIC5	2.32918	2.45096	19.541	3.77382e-74	8.88951e-73	157.987
C10orf108	2.53525	-2.61244	19.5253	4.77095e-74	1.12067e-72	157.792
PARK2	2.18767	0.889285	19.5202	5.14573e-74	1.20531e-72	157.75
CRTAP	0.984384	7.53648	19.5185	5.28373e-74	1.23418e-72	157.291
RHOQ	1.27297	6.19363	19.4883	8.27886e-74	1.92839e-72	156.852
NECAB1	2.62373	0.776163	19.4834	8.90065e-74	2.06745e-72	157.207
DPT	3.37846	4.77815	19.4808	9.26142e-74	2.14826e-72	156.827
HOXA7	2.77747	1.67918	19.4796	9.42064e-74	2.18217e-72	157.123
CLDN5	2.82175	2.97362	19.4716	1.06198e-73	2.45314e-72	156.907
CD302	1.68875	5.27833	19.4508	1.44674e-73	3.33728e-72	156.34
MLXIPL	3.72465	0.503267	19.4336	1.86635e-73	4.29339e-72	156.474
CUBN	1.81334	0.68147	19.4114	2.59805e-73	5.96836e-72	156.142
ACSL1	2.32912	6.67166	19.41	2.65124e-73	6.0822e-72	155.682
HTR2A	3.07668	-2.53108	19.3997	3.09088e-73	7.05202e-72	155.939
SOX7	1.92404	2.66474	19.3996	3.09617e-73	7.05446e-72	155.871
RASSF9	2.57601	0.141846	19.3869	3.73604e-73	8.50077e-72	155.786
USHBP1	2.20689	0.82179	19.3802	4.12918e-73	9.38251e-72	155.679
PENK	3.98975	-1.92747	19.3776	4.28703e-73	9.72794e-72	155.631
LOC284578	3.6788	-2.41814	19.3667	5.04106e-73	1.14234e-71	155.456
CNTNAP3	3.73783	0.265152	19.3433	7.13367e-73	1.60782e-71	155.142
DNASE1L3	3.73528	-0.727144	19.3166	1.06003e-72	2.3795e-71	154.749
ADRBK2	1.54092	5.00196	19.3047	1.26456e-72	2.83101e-71	154.199
CLEC1A	1.76567	1.24463	19.298	1.39649e-72	3.12219e-71	154.455
PELI2	2.09966	2.78786	19.2886	1.60269e-72	3.57841e-71	154.221
ISM1	2.66858	3.14151	19.2865	1.65383e-72	3.68767e-71	154.152
PRRT4	3.51999	-1.21368	19.2858	1.67165e-72	3.72243e-71	154.291
DTX1	2.36836	2.13224	19.2834	1.73131e-72	3.85016e-71	154.198
UGP2	1.09661	6.99769	19.2678	2.18307e-72	4.82267e-71	153.577
BHMT2	2.91758	1.24889	19.2657	2.25205e-72	4.9685e-71	153.979
WASF3	2.4131	3.14416	19.2624	2.3627e-72	5.20574e-71	153.796
P2RY12	3.06404	-0.35934	19.2599	2.45205e-72	5.39548e-71	153.916
AOC2	2.25825	-0.481041	19.2477	2.93538e-72	6.44202e-71	153.737
DIXDC1	1.6064	5.02718	19.2299	3.81872e-72	8.34769e-71	153.095
CXCL12	2.17563	6.80017	19.2269	3.99729e-72	8.72663e-71	152.974
ANK2	2.43296	3.48162	19.2212	4.34725e-72	9.47826e-71	153.147
EPB41L2	1.72112	5.97932	19.2144	4.80625e-72	1.04653e-70	152.808
PCNX	1.15332	5.89693	19.207	5.3621e-72	1.16453e-70	152.702
ECM2	2.41586	4.32454	19.2056	5.47169e-72	1.18679e-70	152.809
C5orf4	2.73585	4.14451	19.1988	6.05321e-72	1.31121e-70	152.731
SCN3B	3.00079	-0.26883	19.1982	6.1064e-72	1.32102e-70	153.008
TMTC1	2.96936	4.17802	19.1947	6.42444e-72	1.38803e-70	152.667
TACR1	3.73139	0.728445	19.1916	6.72648e-72	1.45141e-70	152.903
BAI3	2.60552	-2.65602	19.1783	8.19278e-72	1.76552e-70	152.68
CRIM1	1.93309	6.83611	19.1771	8.33778e-72	1.79445e-70	152.241
STK32A	2.61632	-3.41709	19.1716	9.04128e-72	1.94335e-70	152.554
MAML2	2.42009	3.67415	19.1646	1.00213e-71	2.15122e-70	152.29
ESR2	1.85834	-1.22509	19.1314	1.63621e-71	3.49442e-70	152.023
FAM149A	2.40777	1.19911	19.13	1.66889e-71	3.55966e-70	151.987
TANK	1.02171	5.48077	19.1289	1.69541e-71	3.6116e-70	151.575
SAV1	1.08084	5.51312	19.1252	1.79275e-71	3.8141e-70	151.517
TMEM88	2.12258	0.434351	19.1169	2.0239e-71	4.30039e-70	151.811
SPARCL1	2.0447	7.98092	19.1095	2.2581e-71	4.79193e-70	151.254
SOX17	2.08644	1.65275	19.1081	2.30389e-71	4.88289e-70	151.648
FAM89A	2.33233	2.15646	19.0994	2.61936e-71	5.54447e-70	151.491
ECSCR	1.84655	1.94198	19.0984	2.65934e-71	5.62197e-70	151.489
IL33	3.83224	2.78793	19.0882	3.08936e-71	6.52281e-70	151.273
FGFBP2	3.84912	-1.28159	19.0838	3.2968e-71	6.952e-70	151.326
CES4	3.40135	-2.78209	19.0806	3.45566e-71	7.27781e-70	151.247
ASAM	2.50498	3.3526	19.0363	6.63043e-71	1.39114e-69	150.447
MSRB3	2.05303	5.19448	19.0318	7.07998e-71	1.4836e-69	150.169
RXRG	2.96431	-2.73324	19.0241	7.93254e-71	1.65602e-69	150.423
ZBTB16	4.51068	0.0910007	19.0135	9.26952e-71	1.9279e-69	150.301
N4BP2L1	1.54209	3.59875	18.9946	1.2233e-70	2.53792e-69	149.805
CALCOCO1	1.12365	6.2542	18.9553	2.17751e-70	4.48416e-69	148.995
PHF17	1.15435	5.24094	18.9489	2.39221e-70	4.92023e-69	148.951
CABP1	2.24881	-2.04132	18.9408	2.69195e-70	5.52992e-69	149.227
BMPER	3.31289	-0.629137	18.9266	3.31819e-70	6.79965e-69	149.035
RGS6	3.48632	-0.99472	18.9157	3.89131e-70	7.94483e-69	148.875
SCN5A	2.82336	-1.75543	18.8991	4.96347e-70	1.01215e-68	148.625
PPP1R1A	4.64693	2.12544	18.8963	5.16519e-70	1.052e-68	148.523
SLC16A12	3.28456	-1.57997	18.8844	6.15103e-70	1.24974e-68	148.414
ZC3H12B	1.69678	0.283194	18.8829	6.29113e-70	1.27665e-68	148.394
SGCG	3.92591	-1.89802	18.8724	7.33396e-70	1.47928e-68	148.234
AKR1C2	4.55689	2.11351	18.8435	1.1197e-69	2.25302e-68	147.753
ODF3L1	2.43018	-2.18532	18.8165	1.65967e-69	3.32751e-68	147.417
HPD	3.15762	-3.38727	18.8109	1.80211e-69	3.60445e-68	147.3
PDE3B	3.12551	2.28906	18.8097	1.8325e-69	3.66084e-68	147.249
CRY2	1.19623	5.68901	18.8039	1.99498e-69	3.97497e-68	146.807
CELF2	2.0165	4.66661	18.8039	1.99689e-69	3.97497e-68	146.887
ALS2CR4	1.09836	4.93455	18.7901	2.44097e-69	4.84741e-68	146.66
CNRIP1	1.64628	3.0516	18.7809	2.7934e-69	5.54069e-68	146.755
MYOCD	2.89157	-1.5775	18.7663	3.45375e-69	6.83426e-68	146.699
LOC399959	2.10027	3.23003	18.7581	3.89361e-69	7.69552e-68	146.403
UTRN	1.63069	6.7366	18.7496	4.4063e-69	8.68828e-68	145.987
NOTCH4	1.47597	4.5345	18.7486	4.46931e-69	8.80211e-68	146.098
ABLIM1	1.59007	6.9149	18.7355	5.41589e-69	1.06538e-67	145.78
D4S234E	3.37625	0.321628	18.7285	5.99578e-69	1.1753e-67	146.15
LPHN3	3.30006	0.0362972	18.7052	8.41529e-69	1.64379e-67	145.816
CDC14C	1.88543	-2.40899	18.6991	9.20153e-69	1.79527e-67	145.711
SYNPO	1.58213	6.31265	18.6973	9.44981e-69	1.84155e-67	145.233
EMP1	1.80212	7.34358	18.6915	1.02701e-68	1.99676e-67	145.143
RECK	1.91587	3.82673	18.6809	1.19913e-68	2.32597e-67	145.204
CASQ2	3.31399	0.0866342	18.6802	1.21109e-68	2.34644e-67	145.454
ARL4A	1.68611	4.2373	18.674	1.32471e-68	2.56065e-67	145.05
MEIS2	2.03249	2.52215	18.6612	1.59783e-68	3.08146e-67	145.073
MOSC1	2.16137	3.91582	18.6597	1.63295e-68	3.14555e-67	144.884
ADH1B	6.84749	3.20681	18.6526	1.81061e-68	3.47975e-67	144.874
NLGN1	3.47639	-1.84926	18.6481	1.93204e-68	3.70886e-67	144.985
C10orf54	1.70318	4.82219	18.6301	2.50742e-68	4.80786e-67	144.348
PAK7	3.79895	-2.2176	18.6297	2.52551e-68	4.83699e-67	144.712
C13orf15	1.52965	4.23774	18.6205	2.88604e-68	5.52116e-67	144.274
CFD	3.48805	4.01715	18.6138	3.17906e-68	6.07477e-67	144.206
SAMD4A	1.75229	3.83404	18.6123	3.24746e-68	6.19838e-67	144.209
DCUN1D3	0.979712	3.29082	18.6056	3.57965e-68	6.82463e-67	144.184
LOC401093	1.84485	1.74228	18.6027	3.73579e-68	7.1142e-67	144.283
CCDC36	2.07689	-0.970161	18.6019	3.77752e-68	7.18546e-67	144.327
TACC1	1.97213	6.32298	18.6013	3.81209e-68	7.24298e-67	143.842
PKD1L2	3.06193	-0.771819	18.598	4.00163e-68	7.59447e-67	144.27
TBX15	2.0219	2.57286	18.595	4.17581e-68	7.90705e-67	144.111
C10orf10	2.2534	6.07196	18.5795	5.22782e-68	9.86551e-67	143.534
SAA1	4.68321	3.89005	18.5607	6.87424e-68	1.29579e-66	143.454
SOBP	1.99158	1.92109	18.5576	7.18919e-68	1.35363e-66	143.621
TMEM178	2.49958	0.399304	18.5536	7.61544e-68	1.43227e-66	143.62
HADH	1.0816	6.30615	18.5519	7.80842e-68	1.46691e-66	143.127
MTMR10	1.02539	5.21096	18.5494	8.09054e-68	1.5182e-66	143.145
ELTD1	1.62308	4.85969	18.5486	8.18805e-68	1.53478e-66	143.164
LRRN3	2.85657	0.416358	18.5413	9.09803e-68	1.70343e-66	143.443
TEF	1.38517	4.86477	18.5245	1.16146e-67	2.16974e-66	142.815
NDN	1.94025	3.74178	18.5229	1.18788e-67	2.21662e-66	142.929
FEZ2	0.829565	5.39522	18.5209	1.22383e-67	2.28116e-66	142.719
SLCO1A2	3.83154	-3.0727	18.5127	1.37735e-67	2.5616e-66	143.007
ASB1	0.942378	4.24213	18.5121	1.38906e-67	2.5805e-66	142.707
VWCE	2.24186	-1.09579	18.5036	1.57002e-67	2.91019e-66	142.91
PDE7B	1.84971	1.65085	18.4751	2.37113e-67	4.39028e-66	142.449
SAA2	4.81571	2.07028	18.4532	3.25811e-67	6.00592e-66	142.106
BMP2	2.61379	0.646284	18.4517	3.32803e-67	6.12804e-66	142.148
CCDC141	2.37869	-1.67499	18.4477	3.52512e-67	6.47668e-66	142.102
IQSEC3	2.63472	-0.522151	18.4322	4.4097e-67	8.06642e-66	141.883
FAM150B	3.8383	-2.61035	18.4228	5.04876e-67	9.21524e-66	141.729
CDH5	1.581	5.51386	18.4191	5.32835e-67	9.71493e-66	141.245
WHAMML2	1.80455	0.222742	18.4124	5.86744e-67	1.06862e-65	141.592
PTPRB	1.93278	4.80047	18.3992	7.10467e-67	1.28973e-65	141.015
GPR109B	2.2607	0.0633203	18.388	8.34185e-67	1.51267e-65	141.244
CMA1	3.6543	-2.41845	18.3834	8.91557e-67	1.61321e-65	141.168
C17orf91	1.39688	2.66377	18.3763	9.88321e-67	1.78443e-65	140.95
PLAGL1	2.13153	3.35322	18.3711	1.06538e-66	1.92148e-65	140.794
PI16	5.24856	1.25453	18.3697	1.08682e-66	1.95803e-65	140.952
CSF3	3.16913	-3.72633	18.365	1.16382e-66	2.09451e-65	140.868
SYNE1	1.66402	5.49973	18.3613	1.22612e-66	2.20424e-65	140.415
NBLA00301	2.26675	-0.951712	18.3367	1.74828e-66	3.13957e-65	140.514
TNFRSF10D	2.25722	1.44453	18.3132	2.45266e-66	4.39504e-65	140.133
NCRNA00086	2.70916	0.606639	18.313	2.4579e-66	4.39972e-65	140.16
MGLL	2.11362	6.21012	18.3105	2.55031e-66	4.55538e-65	139.653
COX7A1	2.36672	2.3554	18.3074	2.66528e-66	4.75057e-65	139.99
SLC7A3	3.96997	-2.4767	18.3021	2.87709e-66	5.12263e-65	140.004
RBP7	2.4694	3.17496	18.2965	3.11923e-66	5.54784e-65	139.747
AKR1C3	2.60959	3.87179	18.2875	3.55077e-66	6.30867e-65	139.525
FBLN5	2.05706	5.52277	18.2789	4.01783e-66	7.13091e-65	139.23
SLIT3	2.25892	5.05329	18.2758	4.19838e-66	7.44344e-65	139.22
SLC25A27	2.72084	1.10605	18.2709	4.50279e-66	7.97466e-65	139.542
TM4SF18	2.0848	2.69425	18.2638	4.98868e-66	8.82585e-65	139.334
ARRDC3	1.45696	6.46044	18.2547	5.68738e-66	1.00513e-64	138.847
RNASE7	3.30751	-2.43344	18.25	6.08794e-66	1.07479e-64	139.26
SMYD4	0.773948	3.7491	18.2368	7.35881e-66	1.29778e-64	138.815
HYAL1	2.10072	0.999459	18.2361	7.43318e-66	1.30951e-64	139.047
CDADC1	0.853069	2.88059	18.2319	7.88541e-66	1.38772e-64	138.858
ZFP36	2.19557	6.92494	18.2204	9.3081e-66	1.63636e-64	138.351
TK2	0.969483	5.29578	18.2188	9.51732e-66	1.67139e-64	138.385
DLC1	1.78879	5.36014	18.1925	1.38753e-65	2.42397e-64	138.004
SOD3	2.73072	3.57622	18.1909	1.42074e-65	2.4794e-64	138.183
JPH2	2.8638	1.74609	18.181	1.63724e-65	2.85126e-64	138.227
LOC158376	2.32236	-0.146328	18.1784	1.70034e-65	2.95806e-64	138.248
2	1.74968	3.01796	18.16	2.21167e-65	3.8436e-64	137.814
MAP7D3	2.01288	2.70768	18.1547	2.38607e-65	4.14238e-64	137.773
XPNPEP2	3.16563	-0.795842	18.1541	2.40733e-65	4.17495e-64	137.907
CCDC85A	2.50538	1.15023	18.1462	2.69629e-65	4.66639e-64	137.76
FLJ10357	1.27116	5.46298	18.1411	2.89849e-65	5.01115e-64	137.263
CMTM5	3.16835	-3.55656	18.1213	3.85071e-65	6.64367e-64	137.401
ABCA5	1.87467	3.87579	18.1048	4.87474e-65	8.39309e-64	136.913
MOBKL2C	0.878443	4.24134	18.0971	5.43849e-65	9.3541e-64	136.755
CNKSR2	3.02856	-2.04372	18.0938	5.70177e-65	9.77671e-64	137.045
ADIPOQ	6.72112	2.90438	18.0822	6.73434e-65	1.15e-63	136.718
PTPN21	1.65386	4.13358	18.0667	8.39408e-65	1.42614e-63	136.336
GRRP1	2.25151	0.611384	18.066	8.47971e-65	1.43922e-63	136.636
KANK3	1.83974	2.05496	18.0578	9.53744e-65	1.6171e-63	136.451
DAAM2	1.85324	4.12442	18.0409	1.21403e-64	2.05011e-63	135.97
AHNAK	1.67727	10.6635	18.0204	1.62703e-64	2.73922e-63	135.554
DMRT2	2.88203	-0.923206	18.0043	2.04669e-64	3.43536e-63	135.78
MRGPRF	2.27977	2.23277	17.9927	2.41468e-64	4.04895e-63	135.512
C20orf160	1.6602	1.80089	17.992	2.43817e-64	4.08424e-63	135.534
SNTG2	2.92588	-3.18594	17.9866	2.6317e-64	4.3996e-63	135.505
DGAT2	2.96592	4.82264	17.9862	2.64917e-64	4.42439e-63	135.109
KLF6	1.36045	7.46907	17.9839	2.73752e-64	4.56737e-63	134.981
EGR2	2.36577	4.02633	17.9776	2.99221e-64	4.98731e-63	135.084
STBD1	1.5192	4.63773	17.9768	3.02548e-64	5.03773e-63	134.996
ADCY4	1.88449	2.87077	17.9758	3.07083e-64	5.10817e-63	135.21
LOC644538	1.60418	1.63857	17.9733	3.18331e-64	5.29e-63	135.279
NFAT5	1.12135	6.05822	17.9606	3.81298e-64	6.32379e-63	134.664
KIAA1239	3.24469	-3.06704	17.9468	4.63716e-64	7.66784e-63	134.945
GPR133	2.85606	0.975917	17.9429	4.90603e-64	8.10441e-63	134.879
BMP6	2.20689	1.74167	17.9254	6.28886e-64	1.03478e-62	134.595
TNNT3	4.09971	-1.7063	17.9241	6.41078e-64	1.0538e-62	134.644
CDH13	1.52233	3.92664	17.9233	6.48507e-64	1.06497e-62	134.326
PPM1F	1.08863	5.14641	17.9057	8.32804e-64	1.36226e-62	133.938
ESYT1	0.910524	7.39087	17.8995	9.09376e-64	1.48606e-62	133.783
EIF4EBP2	0.905568	7.73325	17.8935	9.89493e-64	1.6154e-62	133.702
RGN	3.29197	-0.104105	17.8928	9.99897e-64	1.63079e-62	134.196
PCDH18	1.97802	4.41082	17.8808	1.18516e-63	1.9273e-62	133.662
LRFN5	2.79611	-0.789775	17.8615	1.55977e-63	2.53156e-62	133.761
ABCB1	2.63488	1.75137	17.8577	1.64583e-63	2.66864e-62	133.636
LOC144571	1.3404	0.535135	17.8517	1.79062e-63	2.9006e-62	133.604
LOXL4	2.80197	2.09711	17.8464	1.93054e-63	3.12422e-62	133.453
YPEL4	1.88882	-0.524103	17.8337	2.31348e-63	3.74032e-62	133.367
VAMP3	0.715584	6.67643	17.8216	2.74579e-63	4.42639e-62	132.682
PDE11A	2.91588	0.445716	17.816	2.9697e-63	4.77354e-62	133.103
GIMAP6	1.65082	4.36292	17.7943	4.03877e-63	6.47328e-62	132.445
ROBO3	2.12954	1.42915	17.7906	4.25573e-63	6.81447e-62	132.709
KAT2B	1.42676	4.04321	17.7872	4.46702e-63	7.14595e-62	132.387
DOCK11	2.02035	4.06054	17.7821	4.80463e-63	7.67866e-62	132.312
RCAN1	2.08028	5.71601	17.7696	5.73304e-63	9.14494e-62	131.976
WSCD2	3.08452	-0.896537	17.7639	6.20861e-63	9.89408e-62	132.388
AOX1	2.98781	2.63681	17.7614	6.43322e-63	1.02422e-61	132.205
POU6F1	1.2759	2.98841	17.7438	8.25217e-63	1.31132e-61	131.918
PLA2R1	1.71111	3.72123	17.7356	9.2665e-63	1.4697e-61	131.704
MEOX1	3.48433	1.57039	17.7256	1.06711e-62	1.68767e-61	131.787
PLEKHH2	2.35666	2.6237	17.6962	1.61613e-62	2.54632e-61	131.289
FGD4	1.3656	3.98315	17.6796	2.04146e-62	3.2104e-61	130.881
PLA2G4A	2.53359	1.80472	17.6758	2.15503e-62	3.38263e-61	131.072
RUNDC3B	2.05064	0.574742	17.6661	2.47099e-62	3.87493e-61	130.992
LETMD1	0.908854	5.39726	17.6579	2.77218e-62	4.34317e-61	130.424
PECAM1	1.41082	5.78937	17.6503	3.0859e-62	4.8211e-61	130.295
ADHFE1	2.23807	1.79871	17.6469	3.23829e-62	5.04503e-61	130.667
STAT5A	1.47943	5.73281	17.6311	4.04891e-62	6.29616e-61	130.027
SBDS	0.76438	6.53645	17.6297	4.12404e-62	6.40108e-61	129.983
LARP6	1.7755	3.17721	17.6274	4.25968e-62	6.60546e-61	130.259
ZAK	1.41963	6.18756	17.6099	5.44974e-62	8.44305e-61	129.712
DSC1	3.09419	-2.08181	17.6061	5.75564e-62	8.90871e-61	130.174
TF	4.54477	2.09195	17.6045	5.88631e-62	9.10252e-61	130.051
FLJ42875	2.34999	-2.88463	17.6004	6.22864e-62	9.62299e-61	130.085
SEMA6D	2.54089	2.56959	17.5931	6.90369e-62	1.06462e-60	129.849
TMOD1	1.98076	2.79869	17.5919	7.02581e-62	1.08246e-60	129.806
SH3TC2	2.14929	0.502503	17.5722	9.26369e-62	1.42592e-60	129.679
ARHGAP19	0.998538	4.57496	17.5689	9.70113e-62	1.49051e-60	129.251
MBNL1	0.941456	7.08779	17.5629	1.05529e-61	1.61841e-60	129.042
SH3GLB1	0.782279	7.07916	17.5603	1.09542e-61	1.67841e-60	129.005
EGFR	3.26119	3.37727	17.5537	1.20215e-61	1.83856e-60	129.198
BCL2L2	0.931896	5.70522	17.5531	1.21158e-61	1.85129e-60	128.935
C13orf33	2.36127	2.69948	17.5316	1.63941e-61	2.49588e-60	128.974
GPR124	1.52806	5.5597	17.5285	1.71068e-61	2.60201e-60	128.599
SFRP1	4.75765	5.61365	17.4962	2.69239e-61	4.07946e-60	128.144
TEK	1.90929	3.54297	17.4726	3.7466e-61	5.64729e-60	128.043
BOC	2.1406	4.45168	17.4691	3.93297e-61	5.9122e-60	127.871
KLHL21	1.24646	5.73591	17.4683	3.97837e-61	5.97506e-60	127.748
SAA4	3.45376	-1.95969	17.4661	4.1064e-61	6.15628e-60	128.223
ID4	3.0513	3.57547	17.4526	4.9573e-61	7.41863e-60	127.759
CRYBG3	2.17475	3.45165	17.4436	5.62613e-61	8.38198e-60	127.65
FOS	2.9421	7.25437	17.4324	6.57989e-61	9.75939e-60	127.218
DAB2IP	1.16865	5.85092	17.4303	6.77834e-61	1.00448e-59	127.212
CD209	2.64309	1.49378	17.4277	7.0229e-61	1.0398e-59	127.624
STX12	0.702203	6.0267	17.4168	8.18307e-61	1.2105e-59	127.017
HOXA3	2.45121	0.947896	17.413	8.62734e-61	1.27509e-59	127.445
ABCC9	2.10517	3.3108	17.4125	8.69418e-61	1.28383e-59	127.236
ANGPTL2	1.86121	6.06731	17.379	1.3876e-60	2.04179e-59	126.489
MT1M	2.8003	0.201435	17.376	1.44691e-60	2.12532e-59	126.953
WHAMML1	1.56058	1.35081	17.3733	1.5013e-60	2.20133e-59	126.876
HOXA9	2.62123	0.994217	17.3623	1.75249e-60	2.56515e-59	126.738
HBA1	5.07866	-1.16656	17.3541	1.96337e-60	2.86879e-59	126.669
EIF3L	0.953711	8.30816	17.3476	2.14884e-60	3.13705e-59	126.05
SEMA3D	3.06178	1.49039	17.3426	2.30576e-60	3.36026e-59	126.441
C1orf190	1.80988	-0.192953	17.3241	2.98542e-60	4.33561e-59	126.241
PIK3R1	1.66431	7.06166	17.3228	3.03865e-60	4.40909e-59	125.692
ART4	2.82309	-3.00404	17.3225	3.04944e-60	4.4209e-59	126.221
ETS2	1.35269	5.73063	17.3197	3.17207e-60	4.59469e-59	125.679
C10orf128	2.37781	-0.649788	17.3191	3.1989e-60	4.62953e-59	126.179
GABRE	3.52686	1.28123	17.3182	3.23945e-60	4.68011e-59	126.114
DUSP1	2.27463	6.96592	17.3181	3.24569e-60	4.68507e-59	125.626
CXCL3	2.89287	-2.41102	17.3012	4.1036e-60	5.91322e-59	125.934
DUSP6	1.74797	5.96926	17.3011	4.11186e-60	5.92002e-59	125.409
SHISA3	2.79472	-2.57152	17.2956	4.43552e-60	6.3805e-59	125.855
RBM9	0.872053	6.56911	17.2807	5.46267e-60	7.84455e-59	125.111
P2RX6	2.47956	-2.52983	17.2726	6.11379e-60	8.76449e-59	125.537
BMP5	3.8396	-2.426	17.2597	7.31113e-60	1.04451e-58	125.36
PROX1	3.02636	-1.4355	17.2444	9.04297e-60	1.28752e-58	125.152
ARAP3	1.29535	3.80609	17.2359	1.01765e-59	1.44768e-58	124.715
SLC6A2	3.53261	-2.9823	17.2342	1.04187e-59	1.48087e-58	125.002
PTPRM	1.50977	5.32615	17.2325	1.06768e-59	1.51626e-58	124.494
ALX4	3.1156	-2.5892	17.2317	1.07958e-59	1.53187e-58	124.972
CSRNP3	2.6915	-1.83871	17.2163	1.33602e-59	1.89092e-58	124.765
SRL	2.0467	-0.501139	17.2026	1.61638e-59	2.28579e-58	124.567
ODZ1	2.86385	-0.869344	17.1892	1.94583e-59	2.74702e-58	124.387
C4orf12	1.80231	-0.313251	17.1872	1.99978e-59	2.8208e-58	124.352
LMO2	1.25689	3.74201	17.186	2.03376e-59	2.86632e-58	124.034
GRAMD3	1.39885	4.66329	17.1836	2.10394e-59	2.96272e-58	123.879
PPP2R1B	1.15247	5.20854	17.1757	2.34849e-59	3.30431e-58	123.717
PRKD1	1.79051	2.36678	17.1746	2.38261e-59	3.34949e-58	124.049
TMEM43	0.777116	6.90273	17.1421	3.73744e-59	5.2365e-58	123.19
SLC9A9	1.61221	2.4748	17.1335	4.21187e-59	5.88639e-58	123.471
EFCAB1	3.25354	-1.38211	17.1318	4.30961e-59	6.01796e-58	123.601
PRNP	1.62656	6.43287	17.1117	5.69029e-59	7.93931e-58	122.777
CUTC	0.842699	3.5811	17.1039	6.34413e-59	8.83681e-58	122.924
C2CD2	1.42523	5.21845	17.1021	6.50081e-59	9.0475e-58	122.702
CDH23	2.29845	1.9276	17.1015	6.55543e-59	9.10835e-58	123.08
SCN2A	3.3051	-0.138841	17.0956	7.11089e-59	9.8637e-58	123.088
ADAMTSL4	1.99776	3.31054	17.0799	8.84136e-59	1.22539e-57	122.631
FBXO31	0.815856	4.89496	17.0797	8.86798e-59	1.22806e-57	122.421
FAT4	2.19632	3.24248	17.0766	9.25307e-59	1.28033e-57	122.595
CD200	1.43321	3.59334	17.0707	1.00394e-58	1.38684e-57	122.465
WIF1	5.24931	-1.60444	17.066	1.07036e-58	1.47614e-57	122.698
KLF10	1.16987	6.3355	17.0518	1.30352e-58	1.79325e-57	121.953
INPP1	1.21281	3.39528	17.0397	1.53984e-58	2.11487e-57	122.067
LEPREL1	2.02899	2.66949	17.0372	1.59317e-58	2.18632e-57	122.126
RAPGEF3	1.93845	3.77824	17.0363	1.61418e-58	2.21333e-57	121.965
LPPR1	3.34913	-2.39315	17.032	1.71312e-58	2.34707e-57	122.229
IGFBP1	2.78787	-3.70016	17.0259	1.86193e-58	2.54886e-57	122.129
DDR2	2.52252	3.19377	17.0255	1.87274e-58	2.56156e-57	121.9
GRK5	1.24291	3.61956	17.0228	1.94304e-58	2.65554e-57	121.803
CLIP4	2.20617	3.70407	17.011	2.28618e-58	3.1194e-57	121.629
NMNAT2	2.88472	1.0248	17.0093	2.34054e-58	3.18837e-57	121.868
LOC728723	1.41294	-0.745482	17.0077	2.39437e-58	3.25904e-57	121.891
EBF2	2.62611	-0.446693	16.976	3.70287e-58	5.03596e-57	121.453
CCDC152	1.70723	1.53461	16.9719	3.92082e-58	5.32804e-57	121.327
ACAD11	1.05378	3.99854	16.9525	5.11791e-58	6.94912e-57	120.784
TRPC6	1.64819	1.70613	16.9474	5.4896e-58	7.44775e-57	120.981
GFRA2	2.65544	-0.610899	16.9321	6.77516e-58	9.1621e-57	120.855
KCNJ2	1.69526	2.43189	16.9242	7.55458e-58	1.02079e-56	120.601
ARHGAP24	1.38833	3.25828	16.9219	7.79227e-58	1.0512e-56	120.471
MPDZ	1.34255	5.20091	16.9102	9.14668e-58	1.23192e-56	120.068
RAPGEF2	0.987983	5.08972	16.8931	1.15735e-57	1.55377e-56	119.843
IL17B	3.32633	-2.15868	16.8855	1.28477e-57	1.72345e-56	120.23
WSCD1	2.12026	0.82908	16.8798	1.38893e-57	1.86019e-56	120.104
TMEM47	1.96668	4.61737	16.8764	1.45626e-57	1.94724e-56	119.661
PVRL3	2.23259	0.948007	16.8749	1.48642e-57	1.98598e-56	120.032
PARVA	0.9461	6.58736	16.8576	1.88378e-57	2.51286e-56	119.286
PTH1R	2.60934	0.239637	16.8472	2.17066e-57	2.89323e-56	119.68
CCDC82	1.52415	3.42221	16.8442	2.26284e-57	3.01369e-56	119.386
LOC285830	1.65533	0.200694	16.8257	2.91534e-57	3.87961e-56	119.388
LRIG3	1.86834	4.0767	16.8237	2.9958e-57	3.98351e-56	119.012
EFEMP1	2.45497	6.29386	16.8128	3.47991e-57	4.61988e-56	118.68
ALDH3A1	3.52079	-1.93807	16.81	3.61284e-57	4.79253e-56	119.203
ATP1B2	1.93866	0.952179	16.8027	3.99547e-57	5.29591e-56	119.048
LHX6	1.93214	2.33282	16.8022	4.02359e-57	5.32894e-56	118.946
NFIB	2.29284	6.38174	16.795	4.43756e-57	5.86791e-56	118.435
PTGFR	3.05527	0.701461	16.7923	4.60582e-57	6.08077e-56	118.917
RGS7BP	2.72712	-1.98911	16.7892	4.80145e-57	6.32905e-56	118.921
AK3	0.905409	5.96753	16.7784	5.5647e-57	7.32357e-56	118.222
CSRP1	1.22887	8.29764	16.7761	5.74441e-57	7.55413e-56	118.184
SLC10A6	2.43511	-1.53023	16.7646	6.72593e-57	8.83095e-56	118.585
DBX2	2.5263	-2.50454	16.7476	8.48432e-57	1.11171e-55	118.355
PPARA	1.5918	3.91194	16.7475	8.4871e-57	1.11171e-55	117.998
NCALD	2.13655	4.5713	16.7437	8.94081e-57	1.17022e-55	117.858
AMOTL1	1.78083	5.45859	16.7303	1.07451e-56	1.40308e-55	117.593
SNTB2	0.998654	5.23619	16.7152	1.32012e-56	1.7211e-55	117.404
TINAGL1	2.12882	4.82918	16.7018	1.58499e-56	2.0632e-55	117.259
NR5A2	1.68246	1.79249	16.6991	1.64242e-56	2.13629e-55	117.592
TMBIM1	1.00749	7.15961	16.6864	1.95328e-56	2.53274e-55	116.951
C19orf12	1.02627	4.69781	16.685	1.99179e-56	2.58067e-55	117.046
TRPM6	2.96807	-1.33154	16.6806	2.11377e-56	2.73659e-55	117.446
RETSAT	1.23865	6.83506	16.6745	2.29706e-56	2.96929e-55	116.79
SLCO1C1	2.00433	-2.65528	16.6563	2.94265e-56	3.7919e-55	117.119
STX11	1.73718	2.41856	16.6563	2.94479e-56	3.7919e-55	116.956
AFAP1L1	1.33087	3.53575	16.6406	3.64195e-56	4.68238e-55	116.602
FAM49A	1.77389	1.87517	16.635	3.93079e-56	5.04985e-55	116.717
WBP4	0.731688	3.81497	16.6281	4.32001e-56	5.54136e-55	116.391
RGS2	2.33807	4.4926	16.6275	4.35276e-56	5.57909e-55	116.291
IGF1	2.78722	3.97231	16.6008	6.25358e-56	7.98479e-55	116
ITIH2	3.58185	-2.82684	16.579	8.41621e-56	1.07297e-54	116.075
TESC	2.51523	0.499781	16.5776	8.57163e-56	1.08988e-54	116.017
QKI	1.20687	6.33483	16.5696	9.55535e-56	1.21357e-54	115.377
PTN	3.10088	3.53166	16.5604	1.08257e-55	1.37177e-54	115.517
MOBKL2B	1.9278	3.36441	16.558	1.11912e-55	1.41701e-54	115.508
EMX2OS	2.44107	0.605849	16.549	1.26401e-55	1.59927e-54	115.627
FLRT2	2.19912	3.48703	16.5325	1.57917e-55	1.99347e-54	115.148
RNF125	1.43549	3.52656	16.53	1.63329e-55	2.06024e-54	115.108
ZC3H12C	1.75786	2.68464	16.5263	1.71848e-55	2.16606e-54	115.17
ACTG2	3.66626	4.10857	16.5261	1.7226e-55	2.16962e-54	114.971
LPAR6	1.18096	4.94774	16.5213	1.83789e-55	2.31308e-54	114.805
FOXP2	2.76553	-0.919699	16.5198	1.87686e-55	2.36035e-54	115.271
APOLD1	1.76147	4.92734	16.5152	1.99768e-55	2.51041e-54	114.724
NEXN	1.68995	3.43717	16.5122	2.07969e-55	2.61149e-54	114.881
SYT15	2.0754	1.55972	16.4992	2.4786e-55	3.10541e-54	114.908
LOC93432	2.91908	-4.06485	16.4958	2.59645e-55	3.25062e-54	114.942
PCDHGB7	2.3511	2.34987	16.4939	2.66343e-55	3.33199e-54	114.771
NCAM1	2.74836	1.32774	16.4896	2.82482e-55	3.5286e-54	114.793
F3	2.26023	4.18619	16.4711	3.62661e-55	4.52e-54	114.218
EDA	1.616	1.45345	16.4695	3.70652e-55	4.61615e-54	114.515
ZBTB4	0.916912	6.87995	16.4691	3.72672e-55	4.63785e-54	114.013
PPP1R14A	2.72234	0.356577	16.4604	4.19093e-55	5.20779e-54	114.443
FOXO4	1.06145	4.63971	16.4572	4.37103e-55	5.42755e-54	113.975
PCDHGA3	2.23325	-0.587229	16.4566	4.41162e-55	5.47374e-54	114.416
GPM6B	2.24896	3.11119	16.4556	4.47109e-55	5.53944e-54	114.164
SHANK3	1.29191	4.58957	16.4525	4.66232e-55	5.76781e-54	113.916
AIFM2	1.36529	4.37208	16.4517	4.71352e-55	5.82683e-54	113.932
KIAA1614	1.56496	0.781096	16.4435	5.26476e-55	6.49385e-54	114.201
ATF3	2.33601	4.94459	16.4409	5.44702e-55	6.70875e-54	113.723
LCA5	1.46461	2.97733	16.4224	6.99936e-55	8.60797e-54	113.736
TBC1D4	1.3619	5.55467	16.4151	7.71983e-55	9.48704e-54	113.327
ZCCHC24	1.57445	5.30737	16.4129	7.95548e-55	9.76945e-54	113.314
PHKG1	2.49078	-1.0407	16.4075	8.55308e-55	1.04956e-53	113.766
PSD2	2.34341	-1.60748	16.3912	1.06543e-54	1.30262e-53	113.555
PER2	1.17727	5.25286	16.3867	1.13253e-54	1.38061e-53	112.966
FGF7	1.99442	3.01745	16.386	1.14229e-54	1.3915e-53	113.243
GBE1	1.17242	4.83697	16.3637	1.54153e-54	1.8751e-53	112.697
C4BPA	3.94522	-2.3788	16.3537	1.76561e-54	2.14298e-53	113.056
TLR4	1.52998	4.27158	16.3492	1.87497e-54	2.27407e-53	112.57
PTGER4	1.64059	3.14165	16.3427	2.04657e-54	2.47859e-53	112.645
EPM2A	0.967945	2.86322	16.3387	2.15902e-54	2.61099e-53	112.629
NRIP2	1.3839	1.80228	16.3273	2.51664e-54	3.03688e-53	112.584
RHOU	1.8998	4.46806	16.3215	2.72109e-54	3.27886e-53	112.173
EDN3	4.54661	-1.55305	16.309	3.21651e-54	3.87024e-53	112.457
USP53	1.37407	5.26348	16.3071	3.30256e-54	3.96806e-53	111.899
ARHGAP10	1.51728	3.60936	16.2987	3.69478e-54	4.43294e-53	111.99
IFFO2	1.56651	4.9221	16.2941	3.92833e-54	4.70977e-53	111.757
RUNX1T1	2.39989	0.57099	16.2853	4.42514e-54	5.2978e-53	112.092
SEPP1	1.8783	8.05807	16.285	4.44229e-54	5.31452e-53	111.552
LPCAT2	1.45365	4.41312	16.2839	4.50525e-54	5.38598e-53	111.678
YAP1	1.24171	6.85512	16.273	5.21809e-54	6.22983e-53	111.383
DLK2	2.96895	-1.02448	16.2685	5.54235e-54	6.61163e-53	111.909
MFAP4	2.91652	5.19579	16.2594	6.25846e-54	7.45525e-53	111.268
CPEB1	2.46257	-1.03702	16.2524	6.87037e-54	8.17833e-53	111.696
RASIP1	1.60774	3.36586	16.2497	7.1295e-54	8.48076e-53	111.371
RNF180	1.78018	2.2166	16.2357	8.5993e-54	1.02218e-52	111.325
LMX1A	2.45333	-2.92704	16.2228	1.02156e-53	1.21259e-52	111.313
ST6GALNAC6	1.01394	5.7146	16.2111	1.19519e-53	1.41667e-52	110.588
ADD3	1.64516	5.88116	16.2053	1.29172e-53	1.53e-52	110.503
ITGB1BP1	0.903794	5.4821	16.2004	1.37918e-53	1.63244e-52	110.459
C9orf5	0.976439	6.41657	16.1995	1.39449e-53	1.64939e-52	110.409
FLJ13197	1.95865	-0.29618	16.1901	1.58127e-53	1.86767e-52	110.853
ASXL3	2.62015	-1.85546	16.1648	2.21778e-53	2.61023e-52	110.542
OGN	3.77266	3.36181	16.1631	2.26816e-53	2.66765e-52	110.219
LOC339290	1.14745	4.51	16.1581	2.42658e-53	2.85196e-52	109.988
ZHX3	0.984196	5.20182	16.1451	2.8863e-53	3.38988e-52	109.744
SEPT10	1.07046	5.86634	16.1386	3.14585e-53	3.69212e-52	109.616
MEF2C	1.27577	4.78168	16.1344	3.32979e-53	3.90525e-52	109.642
PFKFB3	1.72442	6.79797	16.1239	3.83051e-53	4.48307e-52	109.397
HSD17B11	1.40455	4.33302	16.1215	3.95476e-53	4.62524e-52	109.524
GPR44	2.04348	-1.61192	16.0999	5.26892e-53	6.13642e-52	109.681
KLHL3	1.40829	2.45494	16.0986	5.35915e-53	6.23716e-52	109.48
PLP1	3.63153	-0.154548	16.0934	5.74645e-53	6.68325e-52	109.567
TLN1	0.78229	8.59827	16.0733	7.50619e-53	8.71773e-52	108.744
PHLDB1	1.0765	6.51482	16.0586	9.13478e-53	1.06018e-51	108.534
PLCXD3	3.36553	-0.724906	16.0579	9.21765e-53	1.06906e-51	109.111
TBRG1	0.735233	4.94543	16.0553	9.54194e-53	1.1059e-51	108.576
DLK1	4.76938	-2.66155	16.0503	1.01946e-52	1.17991e-51	109.031
PREX2	2.96918	0.878471	16.0483	1.0477e-52	1.21091e-51	108.933
IRX6	3.1919	-0.497807	16.0406	1.1601e-52	1.33897e-51	108.877
PRDM16	2.06942	-0.196961	16.0402	1.16661e-52	1.34555e-51	108.864
SV2B	2.50967	0.718023	16.0399	1.16998e-52	1.3485e-51	108.83
JAM3	1.36187	4.73066	16.0306	1.32485e-52	1.52595e-51	108.271
SKAP2	1.35747	4.83889	16.0241	1.4434e-52	1.66136e-51	108.174
ALDH2	1.91221	6.68607	16.0212	1.5017e-52	1.72727e-51	108.037
PDLIM3	1.99442	4.7879	16.0164	1.59901e-52	1.83667e-51	108.078
MT1X	2.11279	4.60768	16.008	1.78856e-52	2.04875e-51	107.986
CNTFR	3.99504	0.86067	15.991	2.24072e-52	2.55791e-51	108.178
CARD6	1.38667	3.13948	15.985	2.42578e-52	2.76538e-51	107.891
NRXN1	3.42517	-1.19875	15.9741	2.80193e-52	3.18984e-51	108.016
PPP1R15A	1.21478	5.78978	15.9714	2.90339e-52	3.30085e-51	107.406
C2orf58	1.79083	-1.92442	15.9683	3.02819e-52	3.4404e-51	107.947
SNRK	0.841	5.65502	15.9667	3.09293e-52	3.51156e-51	107.35
SGK1	1.48967	5.66313	15.9577	3.48377e-52	3.94725e-51	107.231
CXCR2	1.88442	-1.30938	15.9567	3.52725e-52	3.9938e-51	107.789
KCNA6	2.45977	-0.328038	15.9551	3.60607e-52	4.08029e-51	107.746
PPP1R16B	2.10786	3.17467	15.9493	3.89061e-52	4.39926e-51	107.416
TEAD1	1.24904	6.12243	15.9456	4.08634e-52	4.61745e-51	107.051
C1orf183	1.57594	1.00043	15.9406	4.36515e-52	4.92917e-51	107.508
HCG11	1.44761	4.06056	15.9394	4.43554e-52	5.00527e-51	107.154
CADM3	3.51201	0.87653	15.9365	4.61012e-52	5.19876e-51	107.46
GLDN	2.56364	1.04092	15.9357	4.65949e-52	5.25088e-51	107.441
NUDT7	1.53002	1.496	15.9304	4.99784e-52	5.6208e-51	107.343
GAS2	2.08646	-0.962451	15.9152	6.10984e-52	6.86679e-51	107.237
FGFBP1	4.26126	-2.22926	15.9111	6.45035e-52	7.2446e-51	107.199
PTCH1	1.93491	2.70871	15.8998	7.49481e-52	8.41202e-51	106.825
MAFF	1.50933	4.28078	15.8894	8.59688e-52	9.636e-51	106.464
PACRG	2.34415	-1.91772	15.8696	1.11633e-51	1.24791e-50	106.652
TRPC1	1.50528	2.05344	15.8595	1.27539e-51	1.42286e-50	106.366
OSR1	3.46659	1.48475	15.8372	1.7111e-51	1.90514e-50	106.119
LOC100190939	1.24445	2.6025	15.8341	1.78174e-51	1.98115e-50	105.976
LOC100124692	3.66486	-2.50917	15.8312	1.85197e-51	2.05787e-50	106.154
FEZ1	1.5796	2.28241	15.8175	2.21804e-51	2.45973e-50	105.793
NCRNA00087	1.91453	0.176764	15.8081	2.51005e-51	2.77802e-50	105.803
THRB	1.82166	4.56562	15.806	2.58097e-51	2.85462e-50	105.332
ARHGEF10	1.12729	4.79484	15.7958	2.94999e-51	3.25845e-50	105.173
ZNF677	1.973	0.421378	15.7953	2.97041e-51	3.27883e-50	105.627
SIRPA	1.36539	5.85161	15.7947	2.99452e-51	3.30327e-50	105.078
NEUROG2	3.20405	-3.30975	15.7908	3.1504e-51	3.47063e-50	105.626
GPR34	1.73554	2.79804	15.7716	4.05766e-51	4.46423e-50	105.132
PRELP	2.42472	5.35235	15.7712	4.07654e-51	4.48205e-50	104.8
TYRO3	1.52506	3.41874	15.7556	5.00161e-51	5.48829e-50	104.837
EPDR1	1.80123	3.3613	15.7542	5.09887e-51	5.59134e-50	104.827
C14orf128	1.31925	1.20797	15.7528	5.19163e-51	5.68934e-50	105.034
RND3	1.76887	5.35199	15.7473	5.58005e-51	6.10697e-50	104.488
MET	2.41076	4.28012	15.7363	6.44349e-51	7.03209e-50	104.458
HABP4	1.0803	3.59383	15.7363	6.4464e-51	7.03209e-50	104.558
MUSTN1	2.14154	0.426144	15.721	7.88212e-51	8.57585e-50	104.657
KCNMB2	2.19814	-3.07712	15.6959	1.09469e-50	1.18795e-49	104.391
C8orf79	2.7555	1.6314	15.6956	1.09895e-50	1.19179e-49	104.259
CDNF	1.43488	0.366171	15.6922	1.14979e-50	1.24612e-49	104.284
GRIK1	3.13426	-3.03797	15.6904	1.17675e-50	1.27286e-49	104.32
KLHL4	2.06076	-0.755943	15.6809	1.33189e-50	1.43787e-49	104.171
THSD7B	2.73697	-0.195909	15.6769	1.40362e-50	1.51433e-49	104.104
SLC14A2	2.90107	-2.12086	15.6755	1.43071e-50	1.54257e-49	104.122
C7orf51	2.24898	-1.4605	15.6722	1.49323e-50	1.60894e-49	104.072
CLIC2	1.38786	3.58155	15.6712	1.51354e-50	1.62977e-49	103.71
BCL6	1.23418	5.84756	15.662	1.70559e-50	1.83538e-49	103.345
APBA1	1.70715	2.63847	15.6612	1.72538e-50	1.85548e-49	103.712
LRP1	1.5898	8.51134	15.6583	1.79226e-50	1.92616e-49	103.287
ACVR2A	0.963995	4.01365	15.6564	1.83708e-50	1.97306e-49	103.452
FAT2	3.66903	2.26544	15.6329	2.49617e-50	2.67405e-49	103.386
TLE4	1.56325	3.52536	15.6314	2.54443e-50	2.72401e-49	103.202
PRDM5	1.74213	0.507264	15.6288	2.6356e-50	2.81981e-49	103.454
IFNGR1	0.952702	6.46012	15.6264	2.71675e-50	2.90477e-49	102.861
MYCBP2	1.28318	6.33294	15.6105	3.34375e-50	3.57059e-49	102.657
ACTA2	1.72324	8.39305	15.6067	3.51683e-50	3.75061e-49	102.613
ZNF25	0.860247	4.00247	15.597	3.98687e-50	4.24918e-49	102.682
PTPN14	1.69776	3.2644	15.591	4.31524e-50	4.59037e-49	102.715
ALDOC	2.33324	3.67761	15.5892	4.41569e-50	4.69423e-49	102.63
NCRNA00092	2.91664	-2.63072	15.5882	4.47523e-50	4.7545e-49	102.994
ASTN1	3.02928	-0.982304	15.5589	6.554e-50	6.92774e-49	102.594
PTGS2	3.05894	1.0386	15.558	6.62839e-50	7.00194e-49	102.511
ARHGEF6	1.59921	5.70629	15.5467	7.68198e-50	8.09954e-49	101.853
RIMS3	1.85949	2.49324	15.5321	9.29375e-50	9.79273e-49	102.053
PNPLA2	1.3737	6.79285	15.5308	9.44923e-50	9.95029e-49	101.615
PCCA	1.17444	4.06804	15.5262	1.00394e-49	1.05452e-48	101.753
C5orf53	1.0457	3.75851	15.5216	1.06463e-49	1.11756e-48	101.741
C1QTNF7	2.78088	0.467375	15.4972	1.46182e-49	1.52874e-48	101.752
SHROOM4	1.36385	3.63664	15.4937	1.53128e-49	1.59837e-48	101.398
KLHL30	2.39024	-1.44082	15.4884	1.63984e-49	1.71061e-48	101.692
LIX1L	1.13015	4.31908	15.4684	2.12571e-49	2.21331e-48	100.971
GOLGA6L5	1.80183	-0.0408553	15.4669	2.16882e-49	2.25679e-48	101.379
NAT8L	2.76544	1.30354	15.4655	2.20642e-49	2.29306e-48	101.299
KCNA1	2.87558	-1.69189	15.4571	2.46053e-49	2.5508e-48	101.293
MAF	1.20279	5.00348	15.4567	2.4729e-49	2.56203e-48	100.741
ZEB2	1.4546	4.98901	15.4478	2.77737e-49	2.87213e-48	100.626
PPP4R1L	1.69417	0.79588	15.4415	3.01448e-49	3.11347e-48	101.018
ARHGAP6	1.67493	1.56537	15.4331	3.36128e-49	3.46951e-48	100.862
PTPRQ	3.56227	-2.48397	15.4272	3.62838e-49	3.7429e-48	100.917
DES	3.72059	-0.0786533	15.4216	3.90018e-49	4.0208e-48	100.797
PIK3C2G	3.95276	0.186447	15.4177	4.09837e-49	4.21991e-48	100.739
RNPC3	0.886823	3.07141	15.4154	4.22256e-49	4.34243e-48	100.472
SEC14L1	0.79927	6.38735	15.4142	4.2923e-49	4.406e-48	100.113
BNIP2	0.724346	5.26722	15.4138	4.31355e-49	4.4251e-48	100.163
DENND2C	1.62356	0.508997	15.4105	4.50068e-49	4.6114e-48	100.633
GPRC5B	1.62138	4.87579	15.407	4.70964e-49	4.82255e-48	100.112
WASF2	0.807369	7.56253	15.4017	5.04652e-49	5.16434e-48	99.9482
DPYD	1.51066	4.34105	15.3791	6.75256e-49	6.88489e-48	99.8168
RAB11FIP2	0.845236	4.32195	15.3675	7.84557e-49	7.96528e-48	99.6699
GABRA2	2.77814	-3.24726	15.3631	8.30897e-49	8.43062e-48	100.098
A2M	1.40201	9.34179	15.3605	8.59303e-49	8.71355e-48	99.4468
MYL9	1.55616	7.77347	15.3424	1.08512e-48	1.09701e-47	99.188
CCL28	3.2065	2.28249	15.332	1.24094e-48	1.25302e-47	99.4975
LILRB5	2.46339	0.882462	15.3271	1.32218e-48	1.33424e-47	99.5441
MBNL2	1.29604	6.09345	15.3264	1.33438e-48	1.34574e-47	98.992
SEMA6A	1.931	3.9329	15.3197	1.45388e-48	1.46272e-47	99.1117
FAM82A1	1.16055	1.5619	15.3124	1.5973e-48	1.60605e-47	99.3122
SLC12A4	0.990833	5.25776	15.3001	1.87195e-48	1.87995e-47	98.7021
ZFP36L2	1.32763	7.65465	15.2942	2.01985e-48	2.02604e-47	98.5677
PROL1	4.72936	-2.25534	15.2818	2.36847e-48	2.37145e-47	99.0533
WDR86	2.49653	0.257892	15.2729	2.65743e-48	2.656e-47	98.8784
CNTN6	2.24883	-3.35338	15.2581	3.21427e-48	3.20487e-47	98.7562
ALDH1A3	2.23074	4.46185	15.2578	3.22745e-48	3.21609e-47	98.243
SUCLA2	0.805204	5.22272	15.2477	3.67336e-48	3.65606e-47	98.0336
PRKAR2B	2.00211	5.56807	15.2476	3.67705e-48	3.65756e-47	98.0076
CYP11A1	2.26719	-0.718486	15.2434	3.88505e-48	3.85757e-47	98.5327
THRSP	3.98163	2.10362	15.2433	3.88755e-48	3.85775e-47	98.3799
KLF14	2.02118	-3.17316	15.2333	4.4236e-48	4.38188e-47	98.4394
VIM	1.34204	10.0386	15.2263	4.83777e-48	4.78364e-47	97.7395
LOC100240735	1.51349	-1.85683	15.2177	5.4014e-48	5.3252e-47	98.2299
TWIST2	2.20564	0.166127	15.2114	5.857e-48	5.76416e-47	98.0966
DRD2	3.04205	-1.34589	15.2025	6.56459e-48	6.44913e-47	98.027
TP53AIP1	2.5238	-1.32483	15.2005	6.7371e-48	6.61083e-47	98.0008
ARHGAP31	1.21914	5.08982	15.1942	7.29725e-48	7.15628e-47	97.3616
DCN	2.29566	8.99052	15.1779	9.00115e-48	8.8169e-47	97.1008
KANK2	1.03956	6.18498	15.1737	9.49305e-48	9.28784e-47	97.0347
KCTD10	0.579388	6.36885	15.1725	9.64079e-48	9.42687e-47	97.0145
CRB2	2.26519	-1.24238	15.1702	9.92726e-48	9.7013e-47	97.6142
SMAD9	2.12993	-0.238612	15.1647	1.06568e-47	1.04021e-46	97.5161
PCYOX1	1.01381	7.19039	15.1638	1.07726e-47	1.0509e-46	96.8968
GREM2	2.72542	0.040288	15.1605	1.12493e-47	1.09676e-46	97.4528
CAB39L	1.44208	5.0545	15.159	1.14629e-47	1.11693e-46	96.9151
VAMP2	0.968689	6.2438	15.1572	1.17321e-47	1.14183e-46	96.8221
ABI3BP	2.65109	3.84189	15.1568	1.17897e-47	1.14677e-46	97.0417
UACA	0.893873	6.23518	15.1369	1.52135e-47	1.47808e-46	96.5635
KIAA0355	0.79175	5.24821	15.136	1.53859e-47	1.49395e-46	96.605
VGLL3	1.95496	3.6361	15.1355	1.54878e-47	1.50298e-46	96.8018
HPS5	0.76859	5.02665	15.1354	1.54973e-47	1.50302e-46	96.6174
CLEC14A	1.30796	4.29672	15.135	1.55853e-47	1.51068e-46	96.6971
PRDM8	1.64898	0.181039	15.1279	1.70567e-47	1.64662e-46	97.034
AQP4	2.78437	-1.62054	15.125	1.77093e-47	1.70764e-46	97.0473
TMOD2	1.40922	3.94211	15.118	1.93525e-47	1.86393e-46	96.533
FLI1	1.22797	4.2033	15.1144	2.02848e-47	1.9526e-46	96.4478
IRS2	1.86152	4.85771	15.102	2.37634e-47	2.28481e-46	96.2086
PTCHD1	3.68376	-0.837476	15.0795	3.16345e-47	3.03288e-46	96.4534
HELQ	0.571435	3.45194	15.0778	3.23391e-47	3.09688e-46	96.0974
ACAA2	1.07327	5.71321	15.0727	3.4521e-47	3.30203e-46	95.7689
EGR3	2.59589	4.12451	15.0709	3.53089e-47	3.37547e-46	95.9073
RRN3P1	1.86179	-0.274938	15.0671	3.70823e-47	3.54095e-46	96.2786
CCBE1	2.30193	-1.02084	15.0646	3.82614e-47	3.65145e-46	96.2693
DUSP22	0.796584	5.05874	15.0625	3.93363e-47	3.75189e-46	95.6868
ICAM2	1.36969	3.70269	15.0611	4.00064e-47	3.81362e-46	95.8469
SASH1	1.57031	5.89317	15.0598	4.07032e-47	3.87783e-46	95.596
FLT4	1.25124	3.71162	15.0481	4.72523e-47	4.49408e-46	95.6798
P2RY14	1.62333	0.719958	15.047	4.78995e-47	4.55305e-46	95.9844
MYOM2	2.3484	-0.268335	15.0439	4.98563e-47	4.73635e-46	95.9844
DNAJC27	0.784997	2.92152	15.0437	4.9966e-47	4.74407e-46	95.7424
SPG20	1.15559	5.54407	15.0398	5.24913e-47	4.98101e-46	95.3615
MID1	2.16405	3.25167	15.0317	5.81957e-47	5.51917e-46	95.543
CPM	1.64487	4.75407	15.0306	5.90444e-47	5.59648e-46	95.3135
JUN	1.52449	7.60629	15.03	5.94894e-47	5.63547e-46	95.1981
C15orf17	0.683545	5.57623	15.0165	7.05867e-47	6.67158e-46	95.0645
ABCG2	1.96187	1.65617	15.016	7.10841e-47	6.7148e-46	95.5304
SLC4A4	3.04113	0.237001	15.0126	7.4211e-47	7.00621e-46	95.5708
OLFML2A	1.26456	5.46321	15.0026	8.42582e-47	7.93681e-46	94.8956
PNMAL2	1.69006	1.42652	15.0018	8.51087e-47	8.01241e-46	95.3694
CTNNAL1	1.13254	4.43648	14.9955	9.22606e-47	8.68081e-46	94.9077
PRIMA1	2.50767	1.3993	14.9953	9.24266e-47	8.69154e-46	95.2894
CYP46A1	1.61951	-0.521596	14.995	9.28223e-47	8.71892e-46	95.3752
GIMAP7	1.65265	3.39653	14.987	1.02757e-46	9.64129e-46	94.9552
IL17RD	1.76766	4.80404	14.9856	1.04603e-46	9.80899e-46	94.7386
ACSBG1	1.62387	-1.86982	14.983	1.0816e-46	1.01255e-45	95.2559
TCF7L2	1.29462	4.84872	14.9823	1.09021e-46	1.02004e-45	94.6926
KCNH8	3.01489	-1.62355	14.9777	1.15586e-46	1.08085e-45	95.1855
HRNR	2.1402	-1.90576	14.9771	1.16445e-46	1.08827e-45	95.1833
PLD1	1.51047	3.77318	14.9748	1.19997e-46	1.12022e-45	94.7425
RGNEF	1.39912	4.04221	14.9696	1.28101e-46	1.19254e-45	94.6365
GULP1	1.8654	2.64301	14.9663	1.3359e-46	1.24294e-45	94.8007
PPP2R2B	2.02679	-0.738384	14.9606	1.43634e-46	1.33491e-45	94.9481
H6PD	0.865317	6.75728	14.959	1.46508e-46	1.3601e-45	94.2985
ZFAND5	0.725651	7.40783	14.9524	1.59388e-46	1.47885e-45	94.2147
ARHGAP26	1.47466	4.22715	14.9481	1.68339e-46	1.56103e-45	94.3376
CHST7	1.13849	1.42911	14.9423	1.81232e-46	1.67966e-45	94.6178
DHDDS	0.685512	5.34202	14.9372	1.93328e-46	1.7878e-45	94.0773
MMP28	1.90372	1.90921	14.9288	2.14878e-46	1.98379e-45	94.4081
C17orf48	0.742216	2.63766	14.9243	2.27498e-46	2.09914e-45	94.2718
SHMT1	0.98137	5.02083	14.9216	2.35432e-46	2.16995e-45	93.9087
CAMK1	1.08516	3.48155	14.9095	2.74604e-46	2.5296e-45	93.9638
HADHA	0.560517	7.94083	14.9093	2.75115e-46	2.53291e-45	93.6773
PTCH2	1.92622	0.401342	14.909	2.76398e-46	2.54332e-45	94.2575
PCDHGB6	2.03325	1.06643	14.9071	2.83107e-46	2.60361e-45	94.1991
LRCH2	1.69247	0.714	14.9055	2.88874e-46	2.65519e-45	94.199
FAM189A2	2.80352	2.70982	14.9001	3.08979e-46	2.83686e-45	93.958
TP63	3.38039	2.75776	14.8964	3.24058e-46	2.97205e-45	93.9043
FTO	1.07759	5.99419	14.8952	3.28723e-46	3.01318e-45	93.5114
NEDD9	1.55051	5.76369	14.8897	3.52811e-46	3.23043e-45	93.4516
C6orf174	1.93654	0.693836	14.8879	3.60737e-46	3.29938e-45	93.9792
RFTN2	1.40074	1.56154	14.8863	3.68068e-46	3.36459e-45	93.9031
AK5	3.30873	2.34461	14.8859	3.70018e-46	3.38057e-45	93.8228
LMBRD1	0.764361	5.82632	14.8746	4.26615e-46	3.89126e-45	93.2593
PRKCA	1.69455	2.88207	14.8659	4.76287e-46	4.33959e-45	93.5044
ABHD6	1.16864	2.76542	14.861	5.07098e-46	4.60775e-45	93.4578
CDH4	2.30032	-3.04391	14.8436	6.31475e-46	5.72544e-45	93.5196
PTGIS	2.11564	4.31711	14.8373	6.8311e-46	6.18353e-45	92.9306
ZNF204P	2.25134	2.17184	14.8356	6.9814e-46	6.31617e-45	93.2101
NAALADL1	1.41699	0.892369	14.8231	8.17906e-46	7.3837e-45	93.1551
HSD11B1	2.4145	0.887118	14.8131	9.26988e-46	8.3549e-45	93.0309
MYO1H	2.21125	-2.36326	14.8112	9.49937e-46	8.55711e-45	93.1078
C14orf28	0.836869	2.25981	14.8108	9.55113e-46	8.59911e-45	92.889
KIAA0427	1.03264	5.39539	14.8072	9.99309e-46	8.98732e-45	92.4377
CCND2	1.33532	5.08511	14.8053	1.02267e-45	9.18305e-45	92.4402
ATF7	0.716492	6.26684	14.7904	1.2344e-45	1.10658e-44	92.1847
ANKAR	1.13209	0.326414	14.7886	1.26337e-45	1.13195e-44	92.7509
CC2D2A	1.09778	3.65338	14.7858	1.30777e-45	1.1711e-44	92.3837
MRGPRX3	2.90299	-2.76334	14.776	1.47921e-45	1.32392e-44	92.6732
STXBP6	2.57944	-1.16199	14.7726	1.54332e-45	1.37982e-44	92.6024
PIWIL2	2.36406	-1.91653	14.7662	1.67364e-45	1.49393e-44	92.5388
CEBPA	1.53802	4.90066	14.765	1.69967e-45	1.51635e-44	91.9524
NACAD	1.87801	1.38939	14.7637	1.72605e-45	1.53907e-44	92.3802
CHST3	1.69626	4.52801	14.7544	1.94121e-45	1.72816e-44	91.863
STARD8	1.13769	3.18734	14.753	1.97505e-45	1.75734e-44	92.0452
SEMA3A	1.9597	0.871445	14.7472	2.12498e-45	1.88873e-44	92.2074
TDRD6	1.88885	-1.21467	14.7469	2.13415e-45	1.89587e-44	92.282
ARRDC4	1.21346	4.62898	14.7407	2.30612e-45	2.04646e-44	91.679
ACSL4	1.39224	5.16375	14.7382	2.38023e-45	2.10999e-44	91.5921
NGFR	2.77777	3.10954	14.7299	2.63995e-45	2.33774e-44	91.768
TIPARP	1.20696	5.3409	14.719	3.02946e-45	2.6784e-44	91.3374
LCN10	2.56954	-1.92066	14.7166	3.12023e-45	2.7572e-44	91.9208
RIMBP2	2.48037	-1.99724	14.7095	3.41271e-45	3.01246e-44	91.8333
SLC12A6	0.990958	4.44499	14.7016	3.76537e-45	3.322e-44	91.2141
NDEL1	0.588634	5.25648	14.6974	3.9715e-45	3.50016e-44	91.0745
LDB3	1.70691	0.26959	14.6922	4.23655e-45	3.73178e-44	91.5513
TCEAL2	2.65593	-1.04113	14.6915	4.27494e-45	3.76361e-44	91.5877
CYP26B1	2.05263	2.04677	14.6897	4.37217e-45	3.84719e-44	91.3986
KATNAL1	0.956942	4.16344	14.6895	4.38538e-45	3.85678e-44	91.1015
EYS	1.62974	-0.804608	14.6676	5.76671e-45	5.06627e-44	91.2837
SOCS5	0.801424	5.2242	14.6669	5.81988e-45	5.11029e-44	90.6967
MDFIC	1.16854	5.25966	14.658	6.50544e-45	5.70028e-44	90.5829
CFI	1.60921	3.79724	14.6526	6.95447e-45	6.08416e-44	90.698
ZNF366	2.00483	0.39266	14.6452	7.62883e-45	6.66366e-44	90.9616
GPR97	2.27848	-1.60144	14.6435	7.79757e-45	6.80393e-44	91.0054
ECHDC1	1.29134	5.15347	14.636	8.55887e-45	7.46042e-44	90.3188
COL4A3BP	0.934717	5.5783	14.6359	8.57222e-45	7.46816e-44	90.2854
FHOD3	1.65354	3.32546	14.6342	8.74968e-45	7.61879e-44	90.5432
NODAL	1.48567	-2.3824	14.6217	1.02348e-44	8.90731e-44	90.7502
PDGFA	1.17467	3.98786	14.6199	1.04712e-44	9.10828e-44	90.2613
BACH2	1.77475	2.20014	14.6193	1.05473e-44	9.16974e-44	90.5069
VKORC1L1	0.814458	6.27797	14.6174	1.08059e-44	9.38966e-44	90.0243
APCDD1L	2.62374	0.986426	14.6157	1.10337e-44	9.58265e-44	90.5637
UBE2Q2P1	1.68338	-0.766932	14.6077	1.21921e-44	1.05722e-43	90.5392
SIDT2	0.855934	5.92609	14.6048	1.26381e-44	1.09475e-43	89.8807
LOC401052	1.27686	2.00395	14.5972	1.3889e-44	1.20187e-43	90.2536
SACS	1.4246	4.24407	14.5948	1.43245e-44	1.23827e-43	89.9116
CPS1	2.21629	1.3977	14.5937	1.45233e-44	1.2548e-43	90.2624
PKDCC	1.902	2.72371	14.5866	1.58557e-44	1.36851e-43	90.0387
PDP2	1.2358	2.64501	14.5841	1.63556e-44	1.41019e-43	90.0181
CAPN3	1.7281	1.44929	14.5833	1.65213e-44	1.42375e-43	90.1303
TMEM170B	1.3425	3.19489	14.5811	1.69821e-44	1.46271e-43	89.9032
FAM43A	1.18719	3.05706	14.576	1.80908e-44	1.55659e-43	89.8608
DENND5A	0.738055	6.19736	14.5736	1.8643e-44	1.60328e-43	89.4836
REV3L	1.15836	4.95536	14.5728	1.88391e-44	1.61931e-43	89.552
PRUNE2	1.93775	2.68113	14.5722	1.89721e-44	1.6299e-43	89.8658
SOX5	2.38936	-0.164005	14.5696	1.95976e-44	1.68277e-43	90.0472
PPYR1	2.11496	-3.40715	14.5685	1.98618e-44	1.70459e-43	90.1032
PTPRZ1	4.19922	-0.460666	14.5651	2.0731e-44	1.77644e-43	90.002
PCDHGA2	2.45205	0.627071	14.5464	2.61587e-44	2.23466e-43	89.7261
B4GALT6	1.40845	1.71191	14.5453	2.65247e-44	2.26477e-43	89.6379
MGAT3	1.96683	2.05073	14.5393	2.86018e-44	2.44087e-43	89.5306
LRP4	1.81794	2.22383	14.5376	2.92032e-44	2.49093e-43	89.4916
C17orf51	1.39552	2.69456	14.5356	2.99311e-44	2.55171e-43	89.4105
LAMA3	2.64069	4.95762	14.5354	2.99948e-44	2.55583e-43	89.0888
EPHA2	1.31517	3.89599	14.5209	3.59278e-44	3.05359e-43	89.0484
STXBP1	1.29901	4.74175	14.5192	3.67075e-44	3.11827e-43	88.9109
PNRC1	0.943208	6.31382	14.5155	3.84133e-44	3.26152e-43	88.7606
MASP2	1.6658	-0.44224	14.5063	4.3074e-44	3.65538e-43	89.2753
ADAMTS9	1.53625	3.82741	14.5031	4.48062e-44	3.80045e-43	88.8393
MXI1	1.10091	5.47116	14.5015	4.57063e-44	3.87483e-43	88.6262
SPOCK3	2.43588	-3.46489	14.4941	5.01321e-44	4.24572e-43	89.186
DSG1	4.07566	-1.37883	14.4865	5.51034e-44	4.65965e-43	89.0595
C22orf39	0.755222	4.56019	14.486	5.54161e-44	4.68372e-43	88.5226
ATXN1L	0.888074	5.78968	14.4838	5.69668e-44	4.81235e-43	88.388
FLJ35024	2.18909	-1.75383	14.4626	7.41319e-44	6.2466e-43	88.7742
SLC27A6	3.49125	0.033167	14.4602	7.62907e-44	6.42203e-43	88.6897
EPS8	1.18723	5.7337	14.4439	9.33859e-44	7.84921e-43	87.8989
CYR61	1.81337	7.3035	14.4359	1.03152e-43	8.66137e-43	87.7692
PPL	1.44629	6.05103	14.4348	1.04514e-43	8.7713e-43	87.7724
OSBPL1A	1.07936	6.0442	14.4339	1.05765e-43	8.87181e-43	87.7608
MFSD4	1.98758	1.56894	14.4327	1.07262e-43	8.99289e-43	88.2613
LUZP2	2.95768	-0.835563	14.4226	1.21594e-43	1.01741e-42	88.2582
TMEM133	1.2297	1.57875	14.4025	1.55822e-43	1.30054e-42	87.8893
BVES	1.56439	1.61928	14.3997	1.61345e-43	1.34597e-42	87.8512
LOC338758	1.18026	0.461678	14.3984	1.63997e-43	1.36741e-42	87.9107
DARC	3.64306	3.33729	14.3873	1.88185e-43	1.56674e-42	87.4884
IL6	3.05156	0.194822	14.3803	2.0504e-43	1.70451e-42	87.701
DCP1A	0.680981	5.16365	14.3762	2.15695e-43	1.79131e-42	87.1056
NMB	1.73488	2.12173	14.3741	2.21369e-43	1.83752e-42	87.4885
MAPKBP1	0.734117	4.60237	14.3677	2.39545e-43	1.9874e-42	87.0603
ZNF502	1.65037	1.89329	14.3624	2.55702e-43	2.1204e-42	87.3685
ANKRD35	2.14967	1.2183	14.3598	2.64108e-43	2.18685e-42	87.3928
PCDHB15	1.37086	0.438156	14.3584	2.68633e-43	2.22321e-42	87.4216
OR2A9P	1.03237	2.84863	14.3449	3.17318e-43	2.62353e-42	87.0412
LOC389705	1.47962	-2.04362	14.3426	3.26524e-43	2.6983e-42	87.3096
TTC23	1.07602	3.73154	14.3407	3.34175e-43	2.76017e-42	86.8549
PELI1	1.26324	4.92474	14.3388	3.42297e-43	2.82585e-42	86.6687
GIMAP5	1.54663	3.78594	14.3345	3.60564e-43	2.97372e-42	86.7707
COBLL1	1.34334	5.09668	14.3219	4.21154e-43	3.46829e-42	86.4456
NAB1	1.01103	5.37626	14.315	4.58834e-43	3.77487e-42	86.337
CCDC8	2.02611	3.55581	14.3066	5.08552e-43	4.17568e-42	86.465
MSRA	1.17533	2.67	14.3011	5.43915e-43	4.46165e-42	86.5296
SERPING1	1.37875	8.087	14.2982	5.6382e-43	4.62266e-42	86.0874
NTF4	2.72373	-1.64356	14.2906	6.19242e-43	5.07208e-42	86.6657
LPHN2	1.57964	4.93215	14.2894	6.28436e-43	5.14485e-42	86.0632
KCTD14	2.4768	1.97789	14.2809	6.97116e-43	5.70433e-42	86.363
CTDSP2	0.693003	8.00226	14.2757	7.43424e-43	6.0773e-42	85.8109
HSPA12A	1.46682	3.63799	14.2723	7.75402e-43	6.33561e-42	86.0322
PLK1S1	0.730836	3.74675	14.2718	7.79818e-43	6.36858e-42	86.0093
AGPAT9	1.7953	1.74083	14.269	8.069e-43	6.58653e-42	86.2405
LRRC8C	1.22421	4.43746	14.2689	8.0845e-43	6.59596e-42	85.8708
MYEOV	3.25788	0.410305	14.2586	9.1715e-43	7.47186e-42	86.2033
RPS6KA3	1.29231	5.24552	14.2582	9.22195e-43	7.5093e-42	85.6524
EDAR	2.67518	-2.72525	14.2574	9.31225e-43	7.57914e-42	86.2822
REV1	0.530245	5.12086	14.2534	9.77751e-43	7.95393e-42	85.605
CHST9	3.43167	0.0747612	14.2353	1.22044e-42	9.89929e-42	85.9347
SH3BP5	1.04241	5.93806	14.2292	1.31599e-42	1.06691e-41	85.2555
CRTAC1	3.05143	-0.111329	14.2209	1.45619e-42	1.17943e-41	85.7671
MEG3	2.19351	1.4619	14.2177	1.51349e-42	1.22525e-41	85.6394
MEST	1.85654	5.43009	14.2165	1.5374e-42	1.244e-41	85.1295
BNC1	2.84431	-1.46154	14.2113	1.63685e-42	1.32382e-41	85.6965
C5orf62	1.16327	4.48599	14.2083	1.69854e-42	1.37239e-41	85.1256
DNAH9	2.54133	-1.57965	14.2072	1.72118e-42	1.39001e-41	85.6498
GPR12	3.44966	-2.31625	14.203	1.81393e-42	1.46421e-41	85.6143
RASL12	1.3903	3.02509	14.1989	1.90537e-42	1.53579e-41	85.2329
ATP8B4	1.43944	1.79317	14.1903	2.11825e-42	1.70656e-41	85.2763
PCDHGA6	1.79597	0.397381	14.1901	2.12389e-42	1.71027e-41	85.3699
TMEM71	2.17279	0.683519	14.1838	2.29345e-42	1.84592e-41	85.279
BBS2	0.749516	5.21155	14.1821	2.34091e-42	1.88322e-41	84.7281
KCNIP1	2.02445	-2.40559	14.1679	2.78619e-42	2.24036e-41	85.1904
FLNC	2.03622	3.28025	14.1677	2.79305e-42	2.24479e-41	84.8138
GRM7	2.02	-3.34888	14.1668	2.82202e-42	2.26698e-41	85.1908
TMEM140	0.832493	4.73478	14.1627	2.96732e-42	2.38256e-41	84.5398
ESD	0.681465	6.29163	14.1623	2.98138e-42	2.3927e-41	84.4291
RASL10A	1.91519	-0.767014	14.1582	3.13496e-42	2.51354e-41	85.0302
C11orf92	2.68926	0.146614	14.1538	3.30645e-42	2.64595e-41	84.9419
MAGI1	1.17601	5.03653	14.1525	3.36216e-42	2.68924e-41	84.3837
C2orf86	0.849179	2.01996	14.152	3.38239e-42	2.70284e-41	84.7887
SKI	0.717421	6.61293	14.1466	3.61271e-42	2.88275e-41	84.2317
ADAMTS3	1.82536	0.716889	14.1413	3.85547e-42	3.07059e-41	84.7612
CCL23	2.05594	-2.90613	14.1376	4.03042e-42	3.20839e-41	84.8324
SEMA5A	1.73175	5.08256	14.1321	4.30916e-42	3.42701e-41	84.1323
LRCH1	0.832558	4.73725	14.1302	4.41445e-42	3.50741e-41	84.1442
ITM2B	0.787901	8.87715	14.1259	4.65156e-42	3.69404e-41	84.0007
HSPA12B	1.46437	3.13421	14.1227	4.83696e-42	3.8358e-41	84.29
WLS	1.82161	5.35701	14.1176	5.14478e-42	4.07605e-41	83.9327
VLDLR	1.7228	3.94426	14.1153	5.2928e-42	4.19132e-41	84.0728
CREBL2	0.799276	6.35381	14.1148	5.32171e-42	4.21222e-41	83.8509
KDR	1.17683	5.41651	14.1141	5.36754e-42	4.24648e-41	83.8861
FAM69A	1.09847	3.75915	14.1069	5.8634e-42	4.63439e-41	84.0001
PCDH11X	2.83302	-2.64117	14.1034	6.11691e-42	4.83019e-41	84.4148
MAP3K3	0.71651	5.37244	14.0977	6.55416e-42	5.17302e-41	83.6906
C8orf34	2.50391	-1.997	14.0972	6.5965e-42	5.20397e-41	84.3273
SGCB	1.07412	5.47229	14.0851	7.63809e-42	6.01432e-41	83.531
LAMA4	1.27848	6.65156	14.0793	8.19947e-42	6.44724e-41	83.4154
FRMD4A	0.975631	5.24085	14.0757	8.57161e-42	6.73351e-41	83.4339
NOD1	0.790007	3.96256	14.0731	8.84196e-42	6.94262e-41	83.5594
CYB5R3	0.769445	7.57893	14.0692	9.26792e-42	7.27024e-41	83.294
CHD9	1.09495	5.59499	14.0653	9.72278e-42	7.6199e-41	83.2828
OLFML1	1.43302	3.57761	14.0614	1.01979e-41	7.98851e-41	83.4785
MPRIP	0.670445	6.42282	14.0613	1.02073e-41	7.99216e-41	83.2011
TTLL10	1.77329	-2.72336	14.0601	1.03547e-41	8.10373e-41	83.8943
PIWIL4	1.65164	0.517554	14.0592	1.04759e-41	8.19091e-41	83.779
CD248	1.40465	5.51582	14.0373	1.36539e-41	1.06458e-40	82.95
SAP30L	0.699857	5.71585	14.0352	1.40134e-41	1.0916e-40	82.912
CTTNBP2	2.38629	1.17901	14.0324	1.44932e-41	1.12687e-40	83.4162
ETV5	1.30317	4.20793	14.0288	1.51523e-41	1.17756e-40	82.9865
MAN2A2	0.78768	5.75949	14.0272	1.54489e-41	1.20006e-40	82.8126
TIE1	1.19369	4.60877	14.0269	1.5497e-41	1.20324e-40	82.9099
AKAP7	1.00516	2.66661	14.0237	1.61149e-41	1.25063e-40	83.1602
RP1L1	1.69306	-2.288	14.0235	1.6153e-41	1.253e-40	83.4455
TSC22D1	0.833671	7.70737	14.0234	1.61685e-41	1.25362e-40	82.7416
LAMC1	1.15562	7.84666	14.0218	1.64767e-41	1.27693e-40	82.7247
NAP1L2	2.38653	0.785374	14.0211	1.66196e-41	1.2874e-40	83.306
FAM3D	3.45959	-1.46297	14.0187	1.71242e-41	1.32587e-40	83.3674
GLB1L3	2.11441	-3.65584	14.0173	1.74106e-41	1.34743e-40	83.3907
FNDC4	1.5882	2.46079	14.0128	1.83929e-41	1.42279e-40	83.0553
TCP11L2	1.36202	2.60038	14.0089	1.92847e-41	1.49108e-40	82.9904
PTCHD3	2.7583	-3.31545	14	2.14662e-41	1.65745e-40	83.1799
BCHE	2.59704	-0.404061	13.9896	2.43651e-41	1.88041e-40	82.9816
FAM172A	0.820681	4.67645	13.9831	2.63546e-41	2.03021e-40	82.3733
SULT1C4	2.05912	0.0110687	13.9737	2.95226e-41	2.27215e-40	82.774
LAMA2	2.17506	4.75021	13.9718	3.02247e-41	2.32512e-40	82.2283
STON1	1.44078	3.67951	13.969	3.12367e-41	2.40186e-40	82.3487
PPARGC1A	2.544	0.283025	13.966	3.2385e-41	2.48787e-40	82.6698
VPS36	0.73367	5.64915	13.956	3.65731e-41	2.80573e-40	81.9611
EVC2	1.64581	1.81555	13.9485	4.00315e-41	3.06681e-40	82.3531
LOC728819	1.75261	-0.773929	13.9435	4.25555e-41	3.25869e-40	82.4419
AMPD1	2.71655	-2.31586	13.9427	4.29418e-41	3.28526e-40	82.4766
APOD	3.24173	7.03053	13.9425	4.30288e-41	3.2904e-40	81.7629
LATS2	0.990329	4.55489	13.9359	4.66363e-41	3.56138e-40	81.8204
ALPK3	1.31511	3.05094	13.9308	4.95826e-41	3.78464e-40	81.9879
EIF4E3	1.08591	5.25847	13.9267	5.20827e-41	3.96641e-40	81.6368
CDH12	1.93457	-1.60904	13.9231	5.43914e-41	4.13846e-40	82.225
FRMD3	2.28978	0.54959	13.9128	6.15906e-41	4.68195e-40	82.0181
RNASE4	1.50409	5.84455	13.9109	6.30484e-41	4.78841e-40	81.4087
LONRF3	1.98677	-0.392239	13.9053	6.7409e-41	5.11726e-40	81.971
PDE1B	1.44016	2.5821	13.9009	7.11074e-41	5.39312e-40	81.6955
CCDC136	1.63667	0.186012	13.8974	7.42078e-41	5.62061e-40	81.851
CWF19L2	0.730195	4.27016	13.8929	7.82655e-41	5.92262e-40	81.3438
LUZP1	0.803076	5.49902	13.8929	7.82661e-41	5.92262e-40	81.2135
EMILIN3	2.89214	-0.618608	13.8881	8.30028e-41	6.27254e-40	81.7732
PPAPDC3	1.46657	0.940428	13.8855	8.55917e-41	6.46525e-40	81.6684
GPR120	1.70651	-1.43428	13.8852	8.58751e-41	6.48373e-40	81.767
ACVRL1	1.00397	4.54652	13.8815	8.98361e-41	6.77666e-40	81.1691
MRVI1	1.29655	4.10129	13.8786	9.30381e-41	7.01503e-40	81.1967
RIC3	2.99904	0.424228	13.87	1.03169e-40	7.76835e-40	81.5124
HDAC4	0.925026	4.04015	13.8692	1.04153e-40	7.83542e-40	81.0937
ERVFRDE1	1.83804	-2.86047	13.8643	1.10499e-40	8.29043e-40	81.5499
COL17A1	3.97576	3.43311	13.8628	1.12516e-40	8.43035e-40	81.1135
ZNF559	0.992312	3.57201	13.8618	1.13911e-40	8.53109e-40	81.0789
ALPL	1.89306	3.82683	13.8565	1.2136e-40	9.08079e-40	80.975
CCRL1	1.76721	1.3609	13.8496	1.31827e-40	9.85956e-40	81.209
CDR1	2.44776	-1.07854	13.8419	1.44665e-40	1.08004e-39	81.2383
ZNF660	1.51385	-1.05887	13.8328	1.61355e-40	1.20303e-39	81.1293
KIAA1683	1.88942	2.02962	13.8326	1.61744e-40	1.20539e-39	80.9437
C17orf39	0.736948	4.08251	13.828	1.70895e-40	1.27246e-39	80.5946
NRG1	2.79335	0.10343	13.8235	1.80339e-40	1.34218e-39	80.9732
SLC25A34	1.40929	-0.395703	13.8136	2.03165e-40	1.50803e-39	80.8761
MXRA7	1.10112	6.50925	13.8124	2.06043e-40	1.52871e-39	80.209
STX7	0.662048	5.92459	13.8098	2.12599e-40	1.57665e-39	80.1955
FAM7A3	1.46266	-2.1366	13.8005	2.3787e-40	1.76171e-39	80.7753
RPS6KA2	1.08993	5.26107	13.7977	2.45748e-40	1.81765e-39	80.0927
ITGA9	1.70646	2.75944	13.7926	2.61322e-40	1.93112e-39	80.3775
GOLGA6L10	1.16081	1.98873	13.7856	2.84313e-40	2.10009e-39	80.3874
NOV	1.78786	2.72197	13.7752	3.21761e-40	2.37146e-39	80.1759
OR2A1	1.19108	-2.24143	13.7745	3.24486e-40	2.39049e-39	80.4699
NLRP1	1.35939	3.52718	13.7742	3.25988e-40	2.4005e-39	80.0404
LALBA	2.9769	-4.38025	13.7711	3.38129e-40	2.4888e-39	80.4576
SPTB	1.41241	1.63908	13.7616	3.78804e-40	2.78451e-39	80.1366
NRP1	1.12365	6.67944	13.7609	3.81878e-40	2.80587e-39	79.5925
RBMS1	1.05676	5.76873	13.7514	4.2795e-40	3.14301e-39	79.5068
PTX3	2.97056	0.441705	13.7503	4.3372e-40	3.18398e-39	80.0856
NPAS3	1.80047	0.914019	13.7451	4.61578e-40	3.38552e-39	79.9965
ZNF132	1.14114	1.91894	13.735	5.20732e-40	3.81603e-39	79.7933
ZDHHC17	0.758895	4.91876	13.7315	5.42985e-40	3.97562e-39	79.3359
AMY2B	1.7281	2.42588	13.731	5.46192e-40	3.99735e-39	79.6886
ESAM	1.04561	4.93752	13.7248	5.88265e-40	4.30338e-39	79.2543
MYH3	1.59501	-0.079205	13.7194	6.27191e-40	4.58613e-39	79.7441
TTC33	0.744691	3.90657	13.7166	6.48709e-40	4.7414e-39	79.295
TRIM2	1.80788	4.89309	13.7081	7.17868e-40	5.24e-39	79.0608
KCNJ8	1.30414	3.39532	13.7019	7.72731e-40	5.63308e-39	79.2032
SLC29A4	2.02753	2.38886	13.6974	8.15268e-40	5.93798e-39	79.295
PDGFRA	1.83691	5.71087	13.6881	9.10971e-40	6.63214e-39	78.7582
UST	1.64374	2.7863	13.686	9.34391e-40	6.79968e-39	79.1071
RNF38	0.739405	5.77902	13.6824	9.7542e-40	7.09516e-39	78.6865
ANGPTL4	2.46526	3.34657	13.6818	9.82241e-40	7.14166e-39	78.9724
SATB1	1.5731	4.09182	13.68	1.00409e-39	7.29098e-39	78.8317
DHDPSL	2.49506	-1.14253	13.6647	1.20373e-39	8.72167e-39	79.1384
MAPK10	2.31638	1.8417	13.664	1.21454e-39	8.79623e-39	78.9596
RRAGD	1.49145	3.73424	13.655	1.35172e-39	9.77276e-39	78.5924
STOX2	2.03996	-0.160149	13.6534	1.37778e-39	9.95256e-39	78.9664
ING3	0.724638	3.37552	13.6484	1.46174e-39	1.05544e-38	78.5725
KLHDC1	1.39523	1.37544	13.6431	1.55757e-39	1.12367e-38	78.7547
DPY19L2	1.96059	0.278581	13.6426	1.5657e-39	1.12856e-38	78.8193
AKAP2	1.94011	4.64896	13.6421	1.57645e-39	1.13582e-38	78.306
MAP1B	1.5008	5.75423	13.6378	1.65816e-39	1.19315e-38	78.1599
KALRN	1.42672	3.59319	13.6377	1.66019e-39	1.1941e-38	78.4108
RASGEF1C	2.77173	-2.87313	13.6329	1.75838e-39	1.26363e-38	78.8078
SNX33	0.612979	5.40729	13.6231	1.97631e-39	1.41902e-38	78.0071
PGM1	1.05484	6.07424	13.6182	2.0943e-39	1.50244e-38	77.9132
LGR4	1.7104	4.73773	13.6092	2.32983e-39	1.66926e-38	77.9069
NR4A1	2.02195	5.81458	13.6091	2.33154e-39	1.66977e-38	77.8177
ZNF483	1.70224	-0.177031	13.5947	2.76748e-39	1.97604e-38	78.2749
SYNE2	1.00866	7.13452	13.5942	2.78328e-39	1.98647e-38	77.6139
LAMB3	2.31524	5.27407	13.5935	2.80719e-39	2.00183e-38	77.6683
EMILIN2	1.37862	3.80028	13.5879	3.0005e-39	2.13877e-38	77.7887
LOC440173	2.14762	-3.18079	13.586	3.06804e-39	2.18598e-38	78.2615
COL14A1	2.30739	6.11338	13.5795	3.31507e-39	2.35896e-38	77.4548
ST3GAL3	0.892828	3.16504	13.5743	3.52508e-39	2.50307e-38	77.7305
PLTP	1.40715	5.88961	13.5699	3.71242e-39	2.63274e-38	77.3513
GRIA1	3.36192	-2.2408	13.5697	3.72079e-39	2.63756e-38	78.0515
RERE	0.686941	7.18433	13.5659	3.89132e-39	2.75493e-38	77.2806
SLC5A4	1.63834	-2.77394	13.54	5.28751e-39	3.73232e-38	77.715
MECOM	1.3347	3.47367	13.5398	5.30168e-39	3.74074e-38	77.2755
KPNA5	1.18495	1.67492	13.5387	5.37283e-39	3.78935e-38	77.4984
LRRC34	1.12176	0.94751	13.5298	5.96524e-39	4.19652e-38	77.4529
BDH2	0.946103	4.76782	13.5218	6.56037e-39	4.6055e-38	76.8736
BBOX1	3.77956	0.713428	13.5213	6.59942e-39	4.63096e-38	77.3675
KIAA1045	2.30354	-1.42456	13.5196	6.73505e-39	4.72217e-38	77.4399
TTLL11	0.707572	1.61426	13.5174	6.90906e-39	4.84011e-38	77.2542
TMEM35	2.09838	-0.849678	13.5103	7.51069e-39	5.25277e-38	77.3115
PYROXD2	1.51928	2.73471	13.507	7.81317e-39	5.45974e-38	77.0032
L3MBTL4	2.13078	1.20938	13.4992	8.56592e-39	5.97325e-38	77.0747
SPATA9	1.22638	-1.65399	13.4979	8.69474e-39	6.06055e-38	77.1939
LOC650368	0.939675	0.662282	13.4972	8.76906e-39	6.10981e-38	77.0883
RGMA	2.20617	3.34568	13.4971	8.78144e-39	6.11588e-38	76.7944
FADS3	1.17073	3.99457	13.4959	8.90513e-39	6.19944e-38	76.6759
ZNF727	2.41689	-1.49073	13.4912	9.41342e-39	6.53966e-38	77.11
CGB7	1.81629	-3.20199	13.489	9.65621e-39	6.70554e-38	77.126
FAM166B	2.19161	-1.48493	13.485	1.01234e-38	7.02412e-38	77.0377
CDC42EP2	0.989707	3.69062	13.4808	1.06344e-38	7.37254e-38	76.5481
CD99L2	0.897995	5.6443	13.4791	1.08589e-38	7.52506e-38	76.2964
FIGN	2.24239	0.386158	13.4693	1.21839e-38	8.42928e-38	76.777
ADAMTS18	2.76639	-0.101265	13.4644	1.29123e-38	8.91845e-38	76.743
CXorf42	0.85584	-0.177662	13.4591	1.37387e-38	9.47751e-38	76.6848
CAPN6	3.70504	1.0309	13.4535	1.46734e-38	1.01181e-37	76.5534
MRC1	2.2197	2.74778	13.4492	1.54373e-38	1.06361e-37	76.3245
FAM184A	1.80043	1.48669	13.448	1.56532e-38	1.07759e-37	76.4532
BHLHE41	1.54316	5.31092	13.4471	1.58163e-38	1.08837e-37	75.9454
CCL21	3.69456	2.07496	13.4337	1.85203e-38	1.27235e-37	76.228
PRICKLE2	1.4039	4.90532	13.4291	1.9564e-38	1.34294e-37	75.7716
PRX	1.34351	2.79866	13.4216	2.13636e-38	1.46527e-37	75.9944
PDE8B	2.4018	1.59859	13.4129	2.36434e-38	1.62097e-37	76.0336
SNX1	0.726178	7.12341	13.3968	2.85711e-38	1.9548e-37	75.2971
ZNF280D	0.690082	5.11078	13.3933	2.97817e-38	2.03596e-37	75.3332
JAZF1	0.895368	3.98411	13.3926	3.00207e-38	2.05146e-37	75.469
PDE1A	1.57617	1.36867	13.376	3.64801e-38	2.48371e-37	75.623
CCNL1	0.705082	5.79031	13.3753	3.67581e-38	2.50162e-37	75.0753
TMCO7	0.734872	3.59028	13.3733	3.76244e-38	2.55849e-37	75.3081
GRASP	1.39435	2.1839	13.3731	3.77291e-38	2.56456e-37	75.5086
LOC654342	1.13844	3.48851	13.373	3.77997e-38	2.56827e-37	75.32
CSDE1	0.651702	9.44423	13.3729	3.78144e-38	2.56827e-37	75.0529
C6orf123	1.75345	-2.27614	13.3716	3.839e-38	2.60631e-37	75.739
ABCA1	1.20741	5.33583	13.3651	4.1439e-38	2.81102e-37	74.9854
HERC2P2	1.2024	4.81724	13.3565	4.58292e-38	3.1063e-37	74.9344
GAS2L2	2.47088	-2.06721	13.3541	4.71342e-38	3.19346e-37	75.5301
TTC7B	0.866692	3.78438	13.3482	5.04973e-38	3.41855e-37	74.9838
SCN7A	3.05312	-0.59774	13.346	5.18196e-38	3.50664e-37	75.3854
AVPI1	1.06219	3.12217	13.3393	5.60385e-38	3.78906e-37	74.9872
MLYCD	0.71142	3.43323	13.3347	5.91219e-38	3.99432e-37	74.8843
CXCR7	1.49739	4.74194	13.3331	6.02597e-38	4.06954e-37	74.6707
SLC26A4	2.01998	-0.553544	13.3207	6.96739e-38	4.69961e-37	75.0899
C2orf67	0.767564	3.98719	13.3193	7.08434e-38	4.77464e-37	74.6147
FZD7	1.4477	5.49383	13.3116	7.74553e-38	5.21605e-37	74.3516
SOCS2	1.90886	3.64846	13.3044	8.4248e-38	5.66208e-37	74.4971
DFNB59	1.21021	0.0494684	13.3039	8.48048e-38	5.69721e-37	74.8681
RNF145	1.25349	5.39223	13.2998	8.89416e-38	5.97271e-37	74.2214
PDZRN3	1.40913	4.71737	13.2975	9.13247e-38	6.13028e-37	74.2601
HNMT	0.998145	5.40344	13.2918	9.75829e-38	6.54511e-37	74.1283
HRASLS5	3.21018	2.23158	13.29	9.96944e-38	6.67868e-37	74.5376
FAM13AOS	1.31268	0.456952	13.2837	1.07258e-37	7.17962e-37	74.6141
CALCR	2.00819	-2.04511	13.2707	1.24898e-37	8.34369e-37	74.5635
FMNL2	1.32678	4.89815	13.2638	1.35327e-37	9.02597e-37	73.8487
ANKMY2	0.750788	4.39178	13.2556	1.48809e-37	9.90935e-37	73.8164
PKNOX2	2.26355	-0.871666	13.2528	1.53873e-37	1.02384e-36	74.3168
FIGNL2	1.20356	-0.177473	13.2518	1.55546e-37	1.03456e-36	74.2767
MICAL3	0.992503	5.29121	13.2505	1.57924e-37	1.04996e-36	73.6582
LOH3CR2A	1.36813	0.812234	13.2487	1.61297e-37	1.07195e-36	74.1881
CYP39A1	2.54305	0.729736	13.2461	1.66346e-37	1.10463e-36	74.1627
ALB	4.0057	-0.185068	13.2417	1.75053e-37	1.16152e-36	74.1598
EDN1	1.88663	3.09293	13.239	1.80518e-37	1.19684e-36	73.8289
CA6	2.86623	-3.85047	13.2372	1.84508e-37	1.2228e-36	74.2141
CCNG1	0.806717	6.46367	13.2297	2.01138e-37	1.33249e-36	73.3613
GAS1	1.69609	4.56413	13.2257	2.10949e-37	1.39693e-36	73.4464
PRSS12	2.86532	-0.202253	13.2194	2.26877e-37	1.50181e-36	73.9033
KLF2	1.42643	4.6149	13.2188	2.28417e-37	1.51081e-36	73.3608
SUN2	0.897278	7.24895	13.2064	2.63947e-37	1.7403e-36	73.0859
C14orf149	0.786527	1.8933	13.2061	2.64685e-37	1.74448e-36	73.6054
CFLAR	0.917194	5.2131	13.206	2.64953e-37	1.74555e-36	73.1501
TUBE1	0.731134	3.10183	13.205	2.68077e-37	1.76544e-36	73.4345
EIF1B	0.528866	5.02567	13.2039	2.7169e-37	1.78782e-36	73.1425
PHYHIPL	2.12824	-1.38082	13.1946	3.02589e-37	1.98645e-36	73.6652
C11orf53	2.00826	-2.57953	13.1931	3.0786e-37	2.02026e-36	73.6835
NES	1.41009	6.1793	13.1896	3.20634e-37	2.10326e-36	72.9047
CALN1	2.34903	-2.49557	13.1846	3.39585e-37	2.22583e-36	73.5843
C6orf145	1.2585	4.70854	13.176	3.75498e-37	2.45736e-36	72.8551
PCSK5	1.79498	1.9434	13.175	3.79575e-37	2.48223e-36	73.242
SOSTDC1	3.63964	0.503824	13.175	3.79595e-37	2.48223e-36	73.3571
RCAN2	1.0955	3.60131	13.1733	3.8749e-37	2.53187e-36	72.9877
MYADM	0.935847	7.7325	13.1694	4.05064e-37	2.6436e-36	72.6644
SMARCA2	0.798926	7.31556	13.1684	4.10044e-37	2.67505e-36	72.6481
ZDHHC15	1.77755	1.01216	13.1646	4.28284e-37	2.79187e-36	73.205
FAM54B	0.528443	5.45832	13.1615	4.43906e-37	2.89145e-36	72.6176
LOC100133545	1.94646	-2.93027	13.1603	4.50204e-37	2.93133e-36	73.315
GSPT2	1.59017	2.72963	13.1539	4.85009e-37	3.15671e-36	72.901
RFX2	1.30863	2.63425	13.1538	4.85421e-37	3.15817e-36	72.9135
SNCAIP	1.84139	1.43105	13.1466	5.27508e-37	3.42531e-36	72.9648
IRX1	3.06832	1.56743	13.1392	5.74899e-37	3.7287e-36	72.8671
TPTE2P1	1.65411	-1.88119	13.1379	5.83791e-37	3.7849e-36	73.0302
CYTL1	1.79952	-0.282242	13.1371	5.88839e-37	3.81614e-36	72.9607
DLG2	1.73828	0.615435	13.1366	5.92269e-37	3.83688e-36	72.9091
RNF157	1.87925	2.32139	13.1301	6.38582e-37	4.13371e-36	72.6817
C9orf21	0.814523	2.84807	13.1212	7.0816e-37	4.58055e-36	72.5077
CES2	0.609526	5.51156	13.1203	7.1541e-37	4.62566e-36	72.1393
C22orf23	1.19498	0.881939	13.1181	7.33666e-37	4.74186e-36	72.6797
GPR64	2.26365	-0.0469979	13.1115	7.91666e-37	5.11276e-36	72.6561
FXYD6	1.33875	4.49815	13.1102	8.04166e-37	5.19148e-36	72.1243
PCDHB18	1.33953	-1.26571	13.1005	8.99332e-37	5.79689e-36	72.581
GNG7	1.47136	3.27803	13.1004	9.00604e-37	5.80285e-36	72.2021
MLL	0.850289	6.46311	13.0886	1.031e-36	6.63281e-36	71.7358
NCOA7	1.42957	5.37267	13.0867	1.05401e-36	6.77818e-36	71.7639
ARHGAP21	0.936542	6.35408	13.0832	1.0977e-36	7.04797e-36	71.6758
SESN1	1.00133	4.90877	13.0825	1.10659e-36	7.09722e-36	71.7578
DNAH1	1.18531	2.59367	13.0757	1.19646e-36	7.66773e-36	72.0227
ADPRH	0.830341	3.75699	13.0674	1.31711e-36	8.42986e-36	71.7458
LOC286002	2.43363	-2.6901	13.0604	1.42809e-36	9.13112e-36	72.166
RAB3C	2.20705	-2.79075	13.0527	1.55908e-36	9.96107e-36	72.0814
PIGR	4.28925	2.91134	13.0474	1.65857e-36	1.05926e-35	71.6526
FLJ10038	0.883163	3.55225	13.0394	1.81857e-36	1.15924e-35	71.4588
TAGLN	1.5013	8.4807	13.0377	1.85401e-36	1.18137e-35	71.1633
SGCE	1.57984	4.62107	13.0283	2.06528e-36	1.31499e-35	71.1706
GLT25D2	1.81019	0.326839	13.0264	2.11201e-36	1.34424e-35	71.6635
ZDBF2	1.82506	2.40972	13.0222	2.21537e-36	1.40948e-35	71.4349
HOXA10	1.77059	2.15921	13.0096	2.56046e-36	1.62594e-35	71.3217
HBP1	0.5829	6.78372	13.0043	2.72271e-36	1.72831e-35	70.7656
TPPP	1.89503	2.86724	13.0029	2.7655e-36	1.75481e-35	71.1511
CPXM2	1.64735	4.67174	13.0023	2.78551e-36	1.76616e-35	70.8669
EFNB1	0.972357	4.69938	12.9949	3.03081e-36	1.92097e-35	70.7796
CLK4	0.769325	4.31749	12.9924	3.12102e-36	1.9774e-35	70.8009
LONRF1	0.897453	4.27748	12.9917	3.14361e-36	1.99095e-35	70.7995
DSEL	1.56333	3.56855	12.9871	3.31482e-36	2.09859e-35	70.8594
SNCG	2.52056	3.30888	12.9853	3.38216e-36	2.14041e-35	70.882
EPHA4	1.53275	3.18025	12.9786	3.65575e-36	2.3118e-35	70.8254
FAM76A	0.536165	3.69343	12.9766	3.73807e-36	2.36118e-35	70.7194
ETFDH	0.731997	4.44472	12.9701	4.02717e-36	2.54283e-35	70.5296
HRC	1.81858	-0.317485	12.9686	4.09754e-36	2.5853e-35	71.0378
SFRS5	0.744566	7.37531	12.9656	4.23928e-36	2.67372e-35	70.3254
MYO16	2.2237	-1.00002	12.9634	4.34854e-36	2.7416e-35	71.0081
IRAK3	1.70432	3.27799	12.9617	4.43474e-36	2.79489e-35	70.6177
LOC100132707	0.941711	1.88041	12.9529	4.90515e-36	3.08902e-35	70.7071
CCDC158	2.40067	-1.01658	12.9494	5.10624e-36	3.21445e-35	70.8495
COL4A6	2.87037	1.15144	12.9422	5.54395e-36	3.48868e-35	70.6525
ZBTB47	0.797463	4.45072	12.941	5.6224e-36	3.53671e-35	70.1971
CNR1	2.56164	0.171169	12.9391	5.74689e-36	3.61366e-35	70.6785
DOC2B	2.3402	-0.741787	12.9374	5.8552e-36	3.68038e-35	70.7025
THRA	1.05546	5.13088	12.9341	6.08038e-36	3.81904e-35	70.0416
ADRB1	2.70123	-1.30332	12.93	6.37085e-36	3.99698e-35	70.6413
PCDHB4	1.56624	2.08328	12.9253	6.72572e-36	4.21487e-35	70.3713
JPH4	1.39925	-0.68411	12.9243	6.80115e-36	4.26054e-35	70.5515
SLC1A7	1.87734	-0.800392	12.9235	6.86417e-36	4.29841e-35	70.5473
SGK269	0.916992	5.69476	12.9201	7.1369e-36	4.46584e-35	69.8405
KLF8	1.41096	3.45693	12.9178	7.32762e-36	4.58004e-35	70.0894
PCDHGA9	1.86471	0.785613	12.9154	7.53029e-36	4.70319e-35	70.3748
MPPED2	2.04586	1.1405	12.9124	7.79141e-36	4.86264e-35	70.3155
CABC1	0.967628	5.81451	12.9067	8.31593e-36	5.18419e-35	69.682
DFNA5	0.984647	3.00055	12.9045	8.53276e-36	5.31737e-35	70.0114
SLITRK2	1.8821	-2.53215	12.9026	8.71203e-36	5.42302e-35	70.3706
KCTD9	0.876601	4.92528	12.8997	9.01471e-36	5.60934e-35	69.6704
CNGA1	2.48202	-0.760606	12.8957	9.42636e-36	5.86112e-35	70.2311
LYRM7	0.692891	4.10495	12.8893	1.01494e-35	6.30128e-35	69.6603
MEIS1	1.1994	2.96249	12.8835	1.08393e-35	6.72216e-35	69.7795
ARHGEF4	1.98989	1.72479	12.882	1.10206e-35	6.82977e-35	69.9194
KIF25	2.01443	-2.78413	12.8783	1.15009e-35	7.12186e-35	70.1019
TSPYL2	0.866216	4.81951	12.8757	1.18455e-35	7.33253e-35	69.4104
PI15	3.24606	3.25566	12.87	1.2645e-35	7.82164e-35	69.5801
TTYH1	3.28246	0.697189	12.8624	1.37901e-35	8.5142e-35	69.7801
CCNDBP1	0.745744	5.34909	12.8617	1.38914e-35	8.57356e-35	69.2015
ZNF154	1.54222	0.863578	12.8573	1.46112e-35	9.01446e-35	69.7118
C4orf31	2.34731	0.965159	12.8541	1.51432e-35	9.33924e-35	69.6691
NLGN3	1.13889	0.356735	12.8534	1.5267e-35	9.4121e-35	69.6992
MITF	1.19779	3.76204	12.8469	1.64364e-35	1.01293e-34	69.2361
KCNT2	1.62249	-1.11448	12.8461	1.6591e-35	1.02208e-34	69.6851
CACNA2D1	2.691	0.937931	12.8416	1.7466e-35	1.07519e-34	69.5294
DDX3X	0.550961	8.55711	12.8395	1.78785e-35	1.09977e-34	68.9112
DPP4	1.88424	2.9725	12.8177	2.29028e-35	1.40625e-34	69.0347
CYGB	1.29192	3.78683	12.8098	2.50722e-35	1.53719e-34	68.8123
N4BP2L2	0.646139	5.8704	12.8072	2.58043e-35	1.58149e-34	68.5534
C6	3.33182	-0.863976	12.8071	2.58395e-35	1.58307e-34	69.2355
DTWD1	0.619832	4.20968	12.7891	3.16885e-35	1.93857e-34	68.5126
LIPT1	0.569914	2.52657	12.7852	3.31168e-35	2.02298e-34	68.7329
BLCAP	0.640752	6.40878	12.78	3.51608e-35	2.14392e-34	68.2273
FOLR2	1.77643	2.8872	12.7767	3.65018e-35	2.22488e-34	68.5846
FZD5	1.18058	2.90042	12.7697	3.95034e-35	2.40695e-34	68.5041
SYCE1	2.75771	-2.61955	12.7687	3.99551e-35	2.43359e-34	68.8643
TNFRSF8	1.64759	0.0623905	12.7667	4.08758e-35	2.48876e-34	68.7378
CALB2	2.83275	2.19134	12.7622	4.29999e-35	2.61523e-34	68.5161
TMCC3	1.26762	3.52959	12.7617	4.32436e-35	2.62813e-34	68.3132
ZNF676	2.55395	-1.33159	12.7591	4.45446e-35	2.70425e-34	68.7145
DYNC1LI2	0.603401	7.03205	12.7524	4.80165e-35	2.91397e-34	67.9107
LPIN1	1.19277	5.00911	12.745	5.22405e-35	3.16801e-34	67.915
NR1D2	0.905679	5.82991	12.7412	5.45077e-35	3.30309e-34	67.8118
C5orf41	1.22135	4.14467	12.7378	5.66407e-35	3.42613e-34	67.9452
FILIP1L	1.34496	5.23159	12.7351	5.83884e-35	3.5293e-34	67.7836
FAM124A	1.37431	0.321195	12.7327	6.00541e-35	3.62735e-34	68.3424
UFSP2	0.559394	4.89471	12.7303	6.16963e-35	3.7252e-34	67.7615
RASD1	2.09429	3.84545	12.7299	6.19579e-35	3.73964e-34	67.9035
KIF26A	1.55381	1.97898	12.7288	6.27552e-35	3.78639e-34	68.1653
MYLK4	1.31727	0.202003	12.7249	6.55631e-35	3.95296e-34	68.2618
DKFZp779M0652	1.72215	-3.05306	12.7247	6.56982e-35	3.95968e-34	68.3827
SVIL	1.00063	6.48034	12.7243	6.5988e-35	3.97571e-34	67.5999
FGF9	2.31136	-2.26026	12.7235	6.66339e-35	4.01317e-34	68.3474
NTRK3	2.85146	0.859945	12.716	7.25034e-35	4.36353e-34	68.1224
PARM1	1.50433	4.82065	12.7084	7.89879e-35	4.74353e-34	67.524
TNNI3K	2.08664	-0.658401	12.7051	8.19454e-35	4.91584e-34	68.0822
CPAMD8	2.07708	2.85039	12.7025	8.44318e-35	5.06136e-34	67.7571
PAR-SN	1.53988	1.58432	12.6973	8.94756e-35	5.36179e-34	67.854
FSTL1	1.29436	8.45237	12.697	8.98647e-35	5.38318e-34	67.3039
EIF4B	0.650729	8.75004	12.6906	9.65307e-35	5.77421e-34	67.2382
NAP1L5	1.12315	2.4406	12.6876	9.98554e-35	5.96668e-34	67.6481
TLL1	1.92134	1.6788	12.6864	1.01203e-34	6.04503e-34	67.7225
PCGF5	0.773959	5.71653	12.6837	1.04398e-34	6.23145e-34	67.1717
GCNT4	1.94209	0.253761	12.6791	1.09879e-34	6.55623e-34	67.7468
1	0.730799	6.05238	12.6776	1.1173e-34	6.66428e-34	67.0884
MYH7B	1.63154	-1.32183	12.6719	1.19237e-34	7.107e-34	67.7382
CPNE8	1.31891	2.56426	12.6704	1.21272e-34	7.22313e-34	67.4386
MT1L	2.00797	0.0127238	12.6695	1.2241e-34	7.28828e-34	67.6524
RAB6B	1.41139	2.91871	12.6692	1.22884e-34	7.31303e-34	67.3739
3	1.37378	5.72351	12.6673	1.25456e-34	7.45904e-34	66.9887
C1QTNF1	1.3748	4.7459	12.6668	1.26209e-34	7.50111e-34	67.0667
PLA2G5	1.71272	-0.573596	12.658	1.3939e-34	8.26687e-34	67.5517
GPR88	2.18122	-1.79804	12.6573	1.40423e-34	8.32223e-34	67.5938
ANO3	3.0914	-1.65105	12.6526	1.48032e-34	8.76385e-34	67.5363
BIN1	1.39795	3.99093	12.6525	1.48335e-34	8.7787e-34	67.0124
OXGR1	2.8668	-1.40475	12.6492	1.53823e-34	9.09703e-34	67.489
CLDN10	2.84341	-2.43441	12.6434	1.64197e-34	9.70364e-34	67.4593
ZNF658	1.05893	1.29659	12.6426	1.65688e-34	9.78829e-34	67.2684
TUBB6	1.14322	5.99192	12.6424	1.66032e-34	9.80517e-34	66.6971
ATP2B4	1.0173	7.31456	12.6415	1.67719e-34	9.90132e-34	66.668
OTUD3	0.787351	3.73448	12.6265	1.98627e-34	1.17094e-33	66.7641
SEC1	1.20979	-2.10278	12.6204	2.12666e-34	1.25149e-33	67.1928
GPR75	1.38597	0.0660444	12.6184	2.17579e-34	1.27995e-33	67.0791
PHLDB2	1.41012	4.85904	12.6046	2.5377e-34	1.49128e-33	66.3596
SLC23A2	0.821355	5.10677	12.6013	2.63354e-34	1.54651e-33	66.2974
ASPRV1	1.05121	1.16123	12.5919	2.92615e-34	1.71593e-33	66.7152
DBC1	3.03453	-0.154177	12.5916	2.93583e-34	1.721e-33	66.7932
JMJD1C	0.862111	6.17333	12.5882	3.0518e-34	1.78585e-33	66.0852
MAP3K5	1.12222	4.36558	12.5858	3.13344e-34	1.83234e-33	66.2124
FAM124B	1.29738	0.786074	12.5728	3.62367e-34	2.11679e-33	66.5309
NTF3	2.26739	-1.48838	12.572	3.66008e-34	2.13731e-33	66.6332
DZIP1L	1.25493	1.29831	12.5717	3.67118e-34	2.14304e-33	66.4787
RAG1	1.33384	0.184464	12.5692	3.77529e-34	2.20305e-33	66.5263
C1orf115	1.60199	5.38329	12.5602	4.17623e-34	2.43616e-33	65.8155
TNFSF12	0.8674	4.6452	12.5595	4.20682e-34	2.45229e-33	65.8822
TMEM55A	1.11596	3.0474	12.5527	4.53835e-34	2.64371e-33	66.0561
SELP	2.71364	2.07008	12.5523	4.55973e-34	2.65431e-33	66.1858
C15orf51	1.60018	-2.52165	12.5522	4.56367e-34	2.65567e-33	66.4494
ENPP6	1.70278	-0.895007	12.5516	4.59324e-34	2.67195e-33	66.3838
AVPR1A	1.82064	0.480206	12.5489	4.73764e-34	2.75403e-33	66.2844
RBPMS	1.12727	5.7469	12.5326	5.67955e-34	3.29551e-33	65.4862
NR4A3	1.96961	1.98341	12.5326	5.6834e-34	3.29578e-33	65.9771
TMIE	1.59179	-2.13585	12.5311	5.78145e-34	3.35147e-33	66.2032
C10orf72	1.38088	4.06419	12.5302	5.83521e-34	3.38147e-33	65.6397
LOC100126784	1.91833	-0.22132	12.53	5.85052e-34	3.38916e-33	66.1127
ADM	1.88076	2.9722	12.5255	6.15331e-34	3.5621e-33	65.7655
FGD5	1.22304	4.72271	12.5251	6.17934e-34	3.57468e-33	65.4907
CLIP3	1.04214	4.18112	12.5249	6.19427e-34	3.58208e-33	65.5623
BST1	1.09539	2.02419	12.5181	6.68416e-34	3.8627e-33	65.8114
MAP3K8	1.28774	3.26014	12.517	6.76644e-34	3.9089e-33	65.6251
GDPD5	1.36992	3.93414	12.5128	7.08507e-34	4.08873e-33	65.4676
MPZ	1.95203	-0.356175	12.4977	8.38995e-34	4.83675e-33	65.7618
ACADS	1.37507	3.96967	12.4954	8.60808e-34	4.96078e-33	65.2684
C14orf64	2.10008	-1.08674	12.4924	8.9001e-34	5.12554e-33	65.7364
SBF2	1.0568	5.30668	12.4837	9.80772e-34	5.6424e-33	64.9729
GPM6A	2.93211	-1.14066	12.4799	1.02205e-33	5.87783e-33	65.6016
LPPR4	1.38603	1.3545	12.478	1.04399e-33	5.99987e-33	65.4367
ODZ2	2.60355	1.45102	12.4756	1.07288e-33	6.16378e-33	65.4009
ST6GALNAC1	2.44827	-0.686505	12.4704	1.13639e-33	6.52642e-33	65.4765
C11orf93	1.86141	-0.624268	12.4692	1.15239e-33	6.61603e-33	65.4598
PLEKHM1	0.596694	5.00458	12.4656	1.19828e-33	6.87715e-33	64.8014
PDE9A	1.74021	2.45979	12.464	1.22101e-33	7.00517e-33	65.1593
C1orf175	1.6698	-0.868465	12.4554	1.34315e-33	7.70065e-33	65.319
DAB2	1.03031	6.22015	12.4501	1.42374e-33	8.15429e-33	64.5528
SNX18	0.663096	5.3865	12.4438	1.52731e-33	8.74446e-33	64.5264
FAM168B	0.629646	6.98802	12.4389	1.6124e-33	9.22848e-33	64.4175
ZNF462	1.7708	3.41332	12.4348	1.68802e-33	9.65797e-33	64.6916
MPHOSPH8	0.657506	5.42763	12.4343	1.69822e-33	9.71302e-33	64.4179
ABCC6P1	2.12308	-2.88154	12.4311	1.75805e-33	1.00483e-32	65.1242
C10orf105	1.41124	-1.26512	12.4286	1.80797e-33	1.03301e-32	65.0414
TBC1D2B	0.702948	6.02172	12.4237	1.90841e-33	1.08928e-32	64.2686
ARHGEF7	0.592132	5.97397	12.421	1.96655e-33	1.12208e-32	64.2408
USP31	0.75216	4.93792	12.4205	1.97813e-33	1.1283e-32	64.3101
SFRS18	0.690282	6.20323	12.4203	1.98201e-33	1.13013e-32	64.2245
FGL2	1.49235	4.89638	12.4184	2.02509e-33	1.1543e-32	64.2912
NT5E	1.34395	4.10684	12.4153	2.09693e-33	1.19403e-32	64.362
SETD7	0.946312	6.93625	12.4128	2.15458e-33	1.22602e-32	64.1296
KIAA1109	0.998076	6.49318	12.4121	2.1709e-33	1.23488e-32	64.1269
ECHDC3	1.30234	3.97555	12.4094	2.23661e-33	1.2714e-32	64.3187
TSPAN11	1.51699	2.04324	12.4062	2.31775e-33	1.31662e-32	64.5748
DOPEY1	0.707269	4.92995	12.3994	2.49942e-33	1.41838e-32	64.0785
ENDOU	1.75556	-2.12688	12.3971	2.56503e-33	1.45462e-32	64.7272
NCRNA00219	0.986852	3.81422	12.3969	2.57117e-33	1.45711e-32	64.2066
ZDHHC2	1.44411	3.56887	12.3965	2.57993e-33	1.46158e-32	64.2442
NCRNA00182	0.917507	0.873652	12.3927	2.69296e-33	1.52406e-32	64.535
EHHADH	1.10517	3.50558	12.3912	2.73821e-33	1.54862e-32	64.1956
TUBB2B	2.71537	0.84634	12.3873	2.85807e-33	1.61587e-32	64.4779
GRID1	1.3721	1.02322	12.3776	3.18191e-33	1.79713e-32	64.3583
GPR125	1.05558	5.00199	12.3736	3.32731e-33	1.87735e-32	63.7867
LYSMD4	0.950028	2.76537	12.3693	3.4867e-33	1.96528e-32	64.0743
AMT	1.48671	1.74658	12.3686	3.51651e-33	1.98142e-32	64.1937
PRRG1	1.28324	3.11361	12.3654	3.64077e-33	2.05005e-32	63.9773
ZNF662	1.69005	2.57248	12.3646	3.67474e-33	2.06848e-32	64.0499
NKAIN2	1.77574	-1.83349	12.355	4.08656e-33	2.29874e-32	64.2556
CFH	1.344	5.74947	12.3533	4.16318e-33	2.34026e-32	63.5062
STS	1.18549	4.65945	12.3527	4.19189e-33	2.35561e-32	63.5957
GNE	0.961132	4.93973	12.3434	4.64429e-33	2.60458e-32	63.4617
RILP	1.12081	2.11895	12.343	4.66472e-33	2.61516e-32	63.8716
SERINC1	0.794517	8.18332	12.3386	4.8965e-33	2.74326e-32	63.3252
SOX10	4.45822	1.65228	12.333	5.20704e-33	2.91528e-32	63.8138
CRBN	0.554938	5.1598	12.3258	5.64038e-33	3.15684e-32	63.247
FILIP1	1.33046	1.79006	12.3243	5.73169e-33	3.20579e-32	63.7043
SLC2A12	1.41085	2.0494	12.3227	5.83312e-33	3.26143e-32	63.6579
ZNF438	0.623537	3.43768	12.3223	5.86238e-33	3.27669e-32	63.4508
GSTA1	3.61374	-1.72185	12.321	5.94248e-33	3.31924e-32	63.8805
MBIP	0.706539	3.7633	12.3103	6.69008e-33	3.73183e-32	63.265
C20orf132	1.2749	0.0441288	12.3011	7.39829e-33	4.11725e-32	63.5832
PDE5A	1.62448	4.29657	12.2969	7.74759e-33	4.30878e-32	63.0346
STAC	2.28042	0.323425	12.2953	7.89011e-33	4.38511e-32	63.5039
LCAT	1.23813	1.27315	12.2894	8.41937e-33	4.6746e-32	63.3725
ARID4A	0.745573	4.69505	12.2884	8.51001e-33	4.72335e-32	62.8878
RAPGEF1	0.561318	6.44405	12.2845	8.87925e-33	4.92666e-32	62.728
STAC2	4.318	2.36164	12.2837	8.96475e-33	4.97245e-32	63.1928
PGAP1	1.24624	3.58074	12.2786	9.47436e-33	5.25337e-32	62.95
DDX26B	1.28594	2.60544	12.2719	1.02003e-32	5.65399e-32	63.0316
PCDHGA11	1.53997	-0.132707	12.2699	1.04327e-32	5.78093e-32	63.2517
RRAS2	1.27964	3.69412	12.2696	1.04637e-32	5.79616e-32	62.8323
CLK1	0.775858	6.20519	12.2652	1.09811e-32	6.07671e-32	62.5229
SH3RF2	2.15843	1.93192	12.2635	1.11919e-32	6.18926e-32	63.0247
CYP1A1	2.23147	-3.57365	12.2626	1.13063e-32	6.25045e-32	63.2996
ZNF423	1.48702	2.96403	12.2555	1.22134e-32	6.74525e-32	62.7991
CCDC80	1.66656	7.11725	12.2517	1.27409e-32	7.03192e-32	62.3631
SNX21	0.831152	4.37379	12.251	1.28424e-32	7.08561e-32	62.5214
SCARF1	0.908847	3.03079	12.2472	1.33791e-32	7.3744e-32	62.6981
CITED1	2.79751	0.276713	12.2372	1.49392e-32	8.22077e-32	62.8736
SLC25A30	0.809026	4.25586	12.2328	1.56716e-32	8.61528e-32	62.3408
FOXN2	0.968442	3.95757	12.231	1.59872e-32	8.78587e-32	62.3676
C5orf27	2.24803	-2.05882	12.2286	1.64171e-32	9.01915e-32	62.8864
RARB	1.35285	2.59023	12.2242	1.72296e-32	9.45616e-32	62.5133
ITGA6	1.34687	6.80301	12.2165	1.87416e-32	1.02759e-31	61.9806
PAR5	2.11996	-0.548944	12.2111	1.98848e-32	1.08956e-31	62.6331
ZNF389	1.4399	-1.77481	12.2079	2.0577e-32	1.12637e-31	62.6523
ARHGAP36	3.65891	-2.45946	12.2056	2.11207e-32	1.15576e-31	62.6505
NLRX1	0.732744	4.16294	12.2055	2.11317e-32	1.15598e-31	62.0579
ACCS	1.06683	3.1537	12.1951	2.36835e-32	1.29303e-31	62.1112
TCN2	1.03758	4.52016	12.1865	2.60003e-32	1.41906e-31	61.8004
TECPR2	0.572755	5.11105	12.1716	3.06034e-32	1.6681e-31	61.5711
ZBTB20	1.43299	-0.538074	12.1616	3.413e-32	1.85912e-31	62.0971
EPHB6	1.99149	2.04671	12.1537	3.72277e-32	2.02521e-31	61.8186
DHRS3	1.07699	5.52179	12.1495	3.89529e-32	2.11768e-31	61.2981
LOC441869	1.56809	2.34444	12.1494	3.90247e-32	2.1209e-31	61.735
DLST	0.469931	6.63558	12.1478	3.97026e-32	2.15704e-31	61.2365
RBPMS2	1.41463	1.61471	12.1336	4.63364e-32	2.51418e-31	61.6486
MYOM3	1.6168	-0.210725	12.1316	4.73756e-32	2.56889e-31	61.7557
KCNS1	2.52572	-1.61001	12.1315	4.73978e-32	2.56926e-31	61.8194
KIF17	1.17982	0.208956	12.1303	4.80509e-32	2.60382e-31	61.7191
NPY5R	3.28256	-1.56966	12.1269	4.98171e-32	2.69866e-31	61.7685
NAV2	1.53132	5.2831	12.1115	5.89422e-32	3.1878e-31	60.9045
DUSP19	0.81472	1.71518	12.1091	6.04808e-32	3.2689e-31	61.374
EEF1A1	0.658428	12.0371	12.1084	6.09817e-32	3.2949e-31	60.9039
ABHD5	0.644529	5.39794	12.1056	6.28593e-32	3.39306e-31	60.8315
ZC3H6	0.823733	4.13123	12.1044	6.36889e-32	3.43673e-31	60.9669
KLHL2	0.929468	4.13845	12.1032	6.45029e-32	3.47953e-31	60.9532
PLCL2	1.20014	3.00828	12.1007	6.62761e-32	3.57403e-31	61.1128
TBC1D13	0.542875	5.44431	12.093	7.20484e-32	3.88155e-31	60.6925
NEK7	0.781815	6.09078	12.0927	7.22661e-32	3.89202e-31	60.6545
WNT11	2.33271	1.25652	12.0851	7.84896e-32	4.22312e-31	61.1593
TTN	1.25986	2.503	12.0827	8.0602e-32	4.33398e-31	60.9938
CTSG	2.6612	-0.233152	12.0753	8.73736e-32	4.69204e-31	61.1502
OTUD1	0.652458	4.23261	12.0734	8.91572e-32	4.78475e-31	60.6172
HERC1	0.810453	6.36857	12.072	9.05637e-32	4.85867e-31	60.422
ZSCAN23	2.11789	-0.830894	12.0711	9.14289e-32	4.90351e-31	61.1346
KLF13	0.877017	6.27	12.07	9.25465e-32	4.96186e-31	60.403
VPS13D	0.725701	6.57895	12.0613	1.01663e-31	5.44014e-31	60.303
HAAO	1.45823	1.73611	12.0595	1.03719e-31	5.54839e-31	60.8366
RGAG4	1.28245	3.14223	12.0568	1.06766e-31	5.70957e-31	60.6178
FAM23A	1.41215	-2.24193	12.0537	1.10434e-31	5.90385e-31	61.0055
KCNC4	1.12191	2.76618	12.0521	1.12365e-31	6.00322e-31	60.6262
PIK3IP1	0.842987	5.38627	12.0483	1.17044e-31	6.2492e-31	60.2148
LOC643763	2.09466	-2.43623	12.0442	1.22376e-31	6.52762e-31	60.9105
LOC121838	2.43468	-2.48512	12.0397	1.28481e-31	6.84888e-31	60.864
KIAA1671	0.852042	6.58857	12.0314	1.40601e-31	7.48065e-31	59.9807
CYBRD1	1.61875	7.88019	12.0256	1.49597e-31	7.95422e-31	59.9227
DOCK1	0.797784	6.40055	12.0081	1.80782e-31	9.6032e-31	59.7345
PC	1.13189	5.16968	12.0053	1.86448e-31	9.90102e-31	59.7704
MFGE8	1.4576	6.88838	12	1.97292e-31	1.04669e-30	59.6411
B3GALT2	1.36407	-1.99249	11.9981	2.01407e-31	1.06818e-30	60.4015
PHACTR2	0.954076	4.8908	11.9892	2.21658e-31	1.17483e-30	59.6265
NLGN4X	2.21672	1.74992	11.9859	2.29879e-31	1.21764e-30	60.0456
GYPE	1.31117	-1.93682	11.985	2.3215e-31	1.22928e-30	60.2588
PRDM11	1.02636	-0.248296	11.9824	2.38726e-31	1.2633e-30	60.1548
MERTK	1.03269	3.28495	11.9776	2.51266e-31	1.32839e-30	59.7445
BAALC	1.91009	1.11843	11.9755	2.57213e-31	1.35941e-30	59.9938
FER	1.17602	1.31406	11.975	2.58567e-31	1.36613e-30	59.9717
PPWD1	0.438447	4.33784	11.9712	2.69153e-31	1.42161e-30	59.5042
ISCU	0.508328	6.0558	11.9666	2.82985e-31	1.49419e-30	59.2997
RFX6	2.44124	-3.47882	11.9652	2.87307e-31	1.5151e-30	60.0968
CD93	1.02038	6.53919	11.9562	3.16573e-31	1.66733e-30	59.1752
SPINK5	2.69773	-1.8601	11.9477	3.46921e-31	1.82543e-30	59.8581
SETDB2	0.640318	4.08402	11.9476	3.47173e-31	1.82618e-30	59.29
PCDHB12	1.23444	0.529667	11.9425	3.66885e-31	1.92745e-30	59.6845
SLC14A1	1.8264	0.520196	11.9406	3.74286e-31	1.96324e-30	59.6653
JAK1	0.685172	7.7441	11.9385	3.83162e-31	2.00917e-30	58.9864
TAT	4.55803	0.716607	11.9359	3.93664e-31	2.06229e-30	59.6023
SNN	0.739934	5.50313	11.9336	4.03764e-31	2.11454e-30	58.9761
PTPN4	0.676077	3.43006	11.9218	4.58418e-31	2.39626e-30	59.123
CLDN2	2.06847	-1.96245	11.9213	4.60682e-31	2.40658e-30	59.5812
CARD8	0.614542	4.88998	11.9199	4.67614e-31	2.44127e-30	58.885
IL17D	1.50951	-0.453705	11.9177	4.79006e-31	2.49996e-30	59.4752
STIM2	0.55191	4.59804	11.9169	4.82835e-31	2.51916e-30	58.888
ABLIM3	1.90106	4.68472	11.9076	5.33596e-31	2.77966e-30	58.7778
ZNF395	0.869114	6.24688	11.9044	5.52182e-31	2.87558e-30	58.6291
CSDAP1	1.30689	0.393113	11.9012	5.71985e-31	2.97685e-30	59.2528
VCL	0.768176	7.54	11.8998	5.80511e-31	3.02029e-30	58.5713
RBMXL1	0.534947	4.89962	11.8985	5.8832e-31	3.05996e-30	58.6559
C7	3.46978	2.64709	11.8981	5.90914e-31	3.07249e-30	58.9962
LEPROT	1.16406	4.8404	11.8947	6.1274e-31	3.18301e-30	58.6221
REM1	1.38828	0.0656154	11.8944	6.15309e-31	3.19536e-30	59.1996
SUCLG1	0.503242	6.24846	11.8878	6.60229e-31	3.42544e-30	58.4515
EML5	1.04586	0.954323	11.8785	7.29445e-31	3.77868e-30	58.9733
SLC25A25	0.889662	4.92528	11.8784	7.30124e-31	3.78102e-30	58.4386
TBX18	1.55657	1.84746	11.8722	7.8023e-31	4.038e-30	58.8226
RFXAP	0.690612	2.21319	11.8717	7.84702e-31	4.05988e-30	58.7735
SYPL2	1.21972	-0.375323	11.8656	8.37254e-31	4.32775e-30	58.9179
ZBTB38	0.791134	6.303	11.8637	8.5501e-31	4.41649e-30	58.1932
CPNE2	0.824985	4.71952	11.8636	8.55214e-31	4.41649e-30	58.305
SLIT2	1.86755	3.06727	11.8572	9.15817e-31	4.72507e-30	58.4964
PIP5K1B	2.3158	1.02392	11.8549	9.39473e-31	4.84114e-30	58.717
ARRB1	1.05095	4.90423	11.8521	9.67476e-31	4.9839e-30	58.1613
C7orf31	1.11307	1.71049	11.8491	9.98611e-31	5.14271e-30	58.5927
PROK1	2.0206	-3.17909	11.8467	1.02553e-30	5.27973e-30	58.83
ARHGAP23	0.98064	4.59927	11.8464	1.02811e-30	5.28972e-30	58.1372
MSTN	1.7087	-2.29829	11.8375	1.1305e-30	5.80937e-30	58.705
ZNF333	0.631413	3.41491	11.8371	1.13646e-30	5.83819e-30	58.2243
ROPN1	3.55383	-1.35724	11.8323	1.19502e-30	6.13149e-30	58.6125
OLFM4	4.00134	0.689562	11.8201	1.36262e-30	6.98287e-30	58.3732
APOBEC3C	1.17302	3.15504	11.8152	1.43587e-30	7.34922e-30	58.0356
THBD	1.1634	4.77667	11.798	1.72495e-30	8.80989e-30	57.6014
EDA2R	1.37883	1.6971	11.7964	1.75388e-30	8.9549e-30	58.0355
FGF10	3.00947	-1.43776	11.7924	1.83065e-30	9.33833e-30	58.1937
PAFAH1B1	0.506169	7.25894	11.7878	1.9226e-30	9.7984e-30	57.3795
ETV1	1.29751	3.48366	11.7816	2.05397e-30	1.04551e-29	57.625
ADD1	0.483619	7.92847	11.7796	2.09706e-30	1.06712e-29	57.3005
ANXA3	2.09345	4.09432	11.7794	2.10113e-30	1.06887e-29	57.5005
SWAP70	0.677585	6.4525	11.7755	2.19127e-30	1.11371e-29	57.255
THSD7A	1.62143	1.04618	11.7753	2.19504e-30	1.11528e-29	57.8737
HCFC2	0.677844	4.00926	11.7709	2.30202e-30	1.16893e-29	57.4235
FAM13B	0.765482	5.39646	11.7609	2.5581e-30	1.29699e-29	57.1501
CD59	0.908799	9.17312	11.7576	2.65107e-30	1.34331e-29	57.09
ERRFI1	1.12588	6.21301	11.7541	2.74978e-30	1.39248e-29	57.0355
LDHB	1.59088	7.09361	11.7478	2.94091e-30	1.48792e-29	56.9568
MCTP1	1.44462	2.32118	11.7427	3.10664e-30	1.57129e-29	57.3944
TAC1	2.43591	-2.66076	11.7348	3.37623e-30	1.70713e-29	57.635
KIRREL	1.8164	3.25123	11.7306	3.52933e-30	1.78346e-29	57.127
RBM7	0.724102	4.35792	11.7235	3.80622e-30	1.92047e-29	56.8705
HSD3B2	2.38712	-3.54006	11.7181	4.03252e-30	2.0322e-29	57.486
C6orf142	1.85527	-3.32878	11.7036	4.70314e-30	2.36374e-29	57.3279
LIMCH1	1.41892	6.05958	11.6999	4.88751e-30	2.45419e-29	56.4697
ALS2CL	1.27058	2.84795	11.6975	5.0149e-30	2.51589e-29	56.8437
FRMPD1	1.98889	-1.05525	11.6893	5.46936e-30	2.73977e-29	57.0924
MFNG	1.09778	3.19524	11.6892	5.47225e-30	2.74039e-29	56.701
RASA3	0.947774	4.86587	11.6868	5.61513e-30	2.81026e-29	56.4192
CLEC4F	2.00409	-1.3949	11.6822	5.89369e-30	2.94879e-29	57.0341
ALAD	0.696767	6.04696	11.6801	6.02756e-30	3.01396e-29	56.2619
GEM	1.35943	4.61984	11.6801	6.03011e-30	3.01433e-29	56.3778
CSGALNACT1	1.08683	3.70378	11.6765	6.25903e-30	3.12783e-29	56.4814
CSNK2A2	0.608905	4.50286	11.6736	6.46051e-30	3.22755e-29	56.3248
ADCY5	2.85475	1.78964	11.6723	6.54734e-30	3.26995e-29	56.7191
ROPN1B	3.31065	-0.917121	11.6716	6.59732e-30	3.29393e-29	56.9001
SLC25A18	1.84106	-0.344379	11.6655	7.03703e-30	3.51137e-29	56.8072
SCAPER	0.779904	3.88641	11.6632	7.20741e-30	3.59424e-29	56.3105
ROCK2	1.22299	5.34299	11.6628	7.2412e-30	3.61001e-29	56.121
HAND2	1.47552	0.45455	11.6563	7.75102e-30	3.86187e-29	56.6656
DYNC1I1	1.62696	0.268362	11.6521	8.10538e-30	4.03722e-29	56.6328
ACSM3	1.62321	0.836117	11.6429	8.92645e-30	4.43957e-29	56.4995
ZFP90	0.543772	4.95442	11.6389	9.31752e-30	4.63269e-29	55.9067
SEPT4	0.989655	3.73894	11.6387	9.33897e-30	4.64197e-29	56.0782
IL6R	1.41872	2.85441	11.6296	1.02691e-29	5.09821e-29	56.1315
ADRA2A	1.80115	4.09037	11.626	1.06766e-29	5.2958e-29	55.8872
TFE3	0.45006	6.11917	11.6207	1.12885e-29	5.59601e-29	55.6361
IGF2	1.90905	6.26354	11.6201	1.13587e-29	5.62914e-29	55.6253
SOX6	2.20124	0.658286	11.6196	1.14124e-29	5.65404e-29	56.2687
C4orf3	0.489191	7.11222	11.6184	1.15584e-29	5.72298e-29	55.5976
C4orf38	1.30153	-1.38957	11.6043	1.34159e-29	6.63486e-29	56.2194
ITGA1	1.14135	5.12464	11.604	1.3459e-29	6.65419e-29	55.5245
WSB1	0.671389	6.04217	11.6001	1.40177e-29	6.92837e-29	55.424
CDKN2C	1.03272	4.13341	11.5995	1.4104e-29	6.96689e-29	55.604
ZNF673	0.532082	3.4764	11.5988	1.42151e-29	7.0197e-29	55.706
FYN	0.958647	4.77737	11.5904	1.55276e-29	7.65654e-29	55.4193
FBXL5	0.70398	6.96433	11.5832	1.67367e-29	8.24785e-29	55.23
PTAR1	0.775312	5.49706	11.577	1.78724e-29	8.79973e-29	55.2123
HRCT1	2.46242	0.180369	11.5765	1.79601e-29	8.84031e-29	55.8497
NTS	3.02831	-3.05939	11.5739	1.84513e-29	9.07943e-29	55.968
ZNF391	1.49408	0.242576	11.5668	1.98891e-29	9.78113e-29	55.7449
AUH	0.605291	3.56915	11.5639	2.04964e-29	1.00768e-28	55.3269
RTN4	0.579015	8.40657	11.563	2.0691e-29	1.01695e-28	55.035
NEK9	0.595433	6.58714	11.563	2.07042e-29	1.0173e-28	55.0222
BTBD11	1.60363	1.85428	11.5609	2.11563e-29	1.03921e-28	55.5487
PICALM	0.582873	7.51027	11.5489	2.40007e-29	1.17616e-28	54.8745
PINK1	0.651693	6.16443	11.546	2.47388e-29	1.21127e-28	54.8554
C16orf89	3.05078	1.79585	11.5413	2.59738e-29	1.27025e-28	55.3519
MRAP2	2.18606	-0.156156	11.5379	2.69268e-29	1.31608e-28	55.4677
RASL11A	1.35089	2.28145	11.5365	2.73327e-29	1.33514e-28	55.2425
LOC100134259	1.1506	-0.873221	11.5356	2.75939e-29	1.3475e-28	55.4809
ZNF471	1.54834	2.17945	11.5345	2.78953e-29	1.36142e-28	55.2354
C5orf23	2.02467	2.31278	11.5314	2.88343e-29	1.40643e-28	55.1854
SMAD4	0.581587	6.26455	11.5312	2.88823e-29	1.40836e-28	54.6986
BBS10	0.70551	4.22591	11.5301	2.92067e-29	1.42293e-28	54.867
ROR1	1.80323	0.947236	11.5234	3.13413e-29	1.52604e-28	55.2461
PHF10	0.681098	6.07611	11.5176	3.32861e-29	1.61979e-28	54.5639
PCDHGA5	1.81568	0.233656	11.5174	3.3371e-29	1.62345e-28	55.2327
PI3	3.41946	-1.39044	11.5096	3.6202e-29	1.75963e-28	55.2368
FOXI2	1.6603	-2.5022	11.4914	4.38049e-29	2.12608e-28	55.0938
TCF15	1.70974	-1.3605	11.4893	4.47809e-29	2.17219e-28	55.0249
FMOD	1.66138	6.71286	11.4833	4.76636e-29	2.30733e-28	54.1926
OAF	0.880559	4.86828	11.4821	4.82744e-29	2.33622e-28	54.2828
ZNF521	1.38053	4.36369	11.4756	5.16598e-29	2.49861e-28	54.2804
C6orf72	0.591398	5.08301	11.4712	5.40466e-29	2.61254e-28	54.1482
TLR3	1.36533	2.80651	11.4706	5.43982e-29	2.62877e-28	54.4849
LMO3	2.40309	1.37164	11.4697	5.49186e-29	2.65315e-28	54.6532
DOCK9	0.821701	6.13622	11.4619	5.95634e-29	2.87091e-28	53.984
LOC100129550	0.691926	3.13034	11.4594	6.11319e-29	2.94395e-28	54.3169
ERMAP	0.604505	4.18395	11.4591	6.13249e-29	2.9524e-28	54.1372
ELOVL3	1.91249	-1.18686	11.4541	6.46309e-29	3.10977e-28	54.6535
HAP1	2.04695	-0.951215	11.4499	6.74852e-29	3.24524e-28	54.5993
BNIP3L	0.770584	7.04868	11.4446	7.13309e-29	3.42819e-28	53.7905
C6orf204	1.42546	0.30963	11.4416	7.36023e-29	3.53532e-28	54.4444
PJA2	0.760143	7.19246	11.4354	7.84942e-29	3.76596e-28	53.6957
LTBP2	1.21487	7.37535	11.4285	8.43668e-29	4.04539e-28	53.6251
IL1R1	1.28539	6.07144	11.4255	8.70095e-29	4.17091e-28	53.6101
SCHIP1	1.07092	3.07875	11.4182	9.38798e-29	4.49638e-28	53.8999
GRIA3	1.9836	-0.49419	11.4138	9.82466e-29	4.70013e-28	54.2039
PM20D2	1.7134	3.13314	11.4115	1.00648e-28	4.81363e-28	53.8218
OSBPL9	0.599125	6.39492	11.4106	1.01567e-28	4.85621e-28	53.4468
DCHS2	1.9624	-0.0726639	11.4025	1.10419e-28	5.27338e-28	54.0652
TCEAL5	1.45966	-0.135285	11.3918	1.23454e-28	5.89424e-28	53.9582
DEFB1	2.84377	-0.000776043	11.3829	1.35429e-28	6.46045e-28	53.8589
SDHD	0.559189	6.07492	11.3804	1.38927e-28	6.62542e-28	53.1454
GDA	1.79249	-3.93477	11.3747	1.47335e-28	7.02036e-28	53.9397
PTH2R	2.11083	-0.483039	11.3699	1.5487e-28	7.37519e-28	53.7527
APBB1IP	1.1605	3.84246	11.3677	1.58487e-28	7.541e-28	53.2504
2	0.619685	5.7819	11.3624	1.67403e-28	7.95843e-28	52.9737
KCNB2	1.88751	-2.88437	11.3617	1.68598e-28	8.01069e-28	53.7743
HBEGF	1.09141	3.24832	11.3611	1.69566e-28	8.05437e-28	53.285
GTDC1	0.685491	3.81859	11.3597	1.72049e-28	8.16998e-28	53.1729
GIMAP1	1.28058	2.21056	11.3583	1.74678e-28	8.29247e-28	53.4122
C16orf5	0.807716	4.61694	11.356	1.78805e-28	8.48359e-28	53.0132
TARSL2	0.608871	3.59718	11.3506	1.89041e-28	8.96159e-28	53.1174
PARD3B	1.56724	1.66968	11.3446	2.01292e-28	9.52887e-28	53.3355
DLEC1	1.62216	-1.06891	11.3438	2.02879e-28	9.60124e-28	53.5154
EPB49	1.44227	4.04459	11.3424	2.05811e-28	9.73448e-28	52.9576
HOXD4	1.62286	-0.892034	11.3411	2.086e-28	9.86363e-28	53.4791
LDHD	1.79069	2.16048	11.3388	2.13619e-28	1.00952e-27	53.2191
TMEM213	2.98013	-1.77514	11.3376	2.16402e-28	1.02238e-27	53.4843
EIF2C4	0.75289	4.07269	11.3375	2.16513e-28	1.02262e-27	52.9027
PHKA2	0.528153	5.03767	11.3365	2.18858e-28	1.0334e-27	52.7644
LIAS	0.63043	3.10496	11.3334	2.2586e-28	1.06586e-27	53.0246
FBXO33	0.581423	3.85805	11.3302	2.33487e-28	1.10154e-27	52.8633
TUB	1.40993	3.23629	11.33	2.3397e-28	1.10351e-27	52.9676
ACSL5	1.27474	4.34534	11.328	2.38958e-28	1.12608e-27	52.7629
NCRNA00110	2.25945	-2.75066	11.3277	2.39473e-28	1.12787e-27	53.4226
PCDHB7	1.44314	1.30767	11.3238	2.49554e-28	1.17502e-27	53.1587
LRMP	1.38396	1.72456	11.3059	2.99972e-28	1.41043e-27	52.9341
SLC13A5	1.73162	-3.17781	11.3048	3.03426e-28	1.42627e-27	53.2032
BEND5	1.36666	1.14799	11.3	3.1878e-28	1.49759e-27	52.9306
RORA	0.891319	4.05879	11.2973	3.27908e-28	1.54004e-27	52.4931
KIAA0754	1.82482	2.1755	11.291	3.4971e-28	1.64105e-27	52.7284
ELAC1	0.835316	2.20081	11.2893	3.56014e-28	1.67017e-27	52.7075
MAPK4	2.95996	-1.08958	11.2861	3.67974e-28	1.72579e-27	52.9271
NT5DC3	0.760602	4.03865	11.2811	3.87441e-28	1.81505e-27	52.3308
FAM175A	0.664234	3.58155	11.2748	4.13084e-28	1.93301e-27	52.3445
ARHGAP42	1.25845	2.39415	11.2739	4.17145e-28	1.95092e-27	52.5247
ABHD14B	0.765638	6.25168	11.2663	4.5088e-28	2.10719e-27	51.9708
SOCS3	1.31238	5.81966	11.2662	4.5151e-28	2.10928e-27	51.9868
DIAPH2	1.05276	3.18049	11.2661	4.52031e-28	2.11053e-27	52.3237
RNF112	1.42173	-1.5559	11.2612	4.75379e-28	2.2183e-27	52.6958
CRK	0.581688	5.51231	11.261	4.76392e-28	2.22241e-27	51.9521
CLDN8	2.68709	1.94565	11.2587	4.87657e-28	2.27369e-27	52.4271
SIM1	2.37892	-1.88656	11.2586	4.87994e-28	2.27463e-27	52.6846
NFE2L2	0.546095	6.89697	11.2486	5.40939e-28	2.51649e-27	51.7796
HEY2	1.57619	2.60542	11.2426	5.75256e-28	2.67316e-27	52.176
TBC1D5	0.600105	6.09301	11.2415	5.81733e-28	2.70176e-27	51.7232
KRT14	4.05967	4.68066	11.2381	6.02337e-28	2.79667e-27	51.7997
FAM190B	0.607755	5.92382	11.2351	6.21239e-28	2.88363e-27	51.665
PDGFRL	1.33851	4.43082	11.2346	6.24653e-28	2.89868e-27	51.7969
ZBTB44	0.68927	6.07312	11.2343	6.26204e-28	2.90506e-27	51.6508
LOC100302650	1.48086	-0.832067	11.2338	6.29643e-28	2.92021e-27	52.3824
LPAR1	1.15236	4.05984	11.2333	6.32504e-28	2.93266e-27	51.841
ZNF454	1.3361	-0.490433	11.2331	6.34014e-28	2.93885e-27	52.3575
DAPK2	1.02946	3.69274	11.2215	7.14451e-28	3.30711e-27	51.7818
SLC35F1	1.34601	-0.983767	11.2182	7.38962e-28	3.41962e-27	52.2317
CPE	1.34893	6.46731	11.2097	8.05782e-28	3.72574e-27	51.3893
RNF214	0.475842	3.95918	11.2077	8.22611e-28	3.8025e-27	51.5967
ZSCAN12	0.819629	2.98721	11.2053	8.43076e-28	3.89602e-27	51.7375
EFNB3	1.63341	2.17684	11.204	8.54037e-28	3.94558e-27	51.843
PLS3	1.09341	6.85162	11.1997	8.92734e-28	4.12208e-27	51.2826
SLC25A26	0.48647	4.05002	11.1994	8.95727e-28	4.13475e-27	51.4974
ALK	1.6819	-2.41387	11.1972	9.16027e-28	4.22612e-27	52.0833
RASGRF2	1.34161	2.50991	11.1907	9.79239e-28	4.51526e-27	51.6623
TJP1	0.665938	6.55421	11.1905	9.81261e-28	4.52333e-27	51.1922
DIP2C	0.677303	5.40659	11.1902	9.84161e-28	4.5342e-27	51.2396
NR2C1	0.591504	3.88675	11.1876	1.01048e-27	4.65415e-27	51.4048
TTPA	1.97336	-2.4916	11.1865	1.0219e-27	4.70418e-27	51.9782
MPO	1.42157	-2.51638	11.1843	1.04551e-27	4.81022e-27	51.9565
PER3	1.0648	5.08241	11.1833	1.05605e-27	4.85686e-27	51.1979
C3orf58	1.11734	4.31492	11.1772	1.12328e-27	5.1595e-27	51.2314
WBSCR17	1.8553	0.0606132	11.1766	1.13072e-27	5.19223e-27	51.7536
TRAF6	0.598148	3.33175	11.1733	1.16925e-27	5.36325e-27	51.3553
SLC25A20	0.711797	4.20089	11.1685	1.22806e-27	5.62994e-27	51.1603
FAT1	1.45935	6.98078	11.1644	1.27982e-27	5.85759e-27	50.9246
DCBLD2	0.879664	5.12033	11.1612	1.32344e-27	6.05388e-27	50.9702
ZNF561	0.533042	5.39858	11.1599	1.34014e-27	6.12862e-27	50.9338
ITIH3	1.70383	-1.44464	11.1585	1.35983e-27	6.21523e-27	51.6507
SLC27A1	0.802831	5.18798	11.1563	1.39107e-27	6.35457e-27	50.9145
SLC16A11	2.03306	-1.10622	11.1483	1.50967e-27	6.88881e-27	51.5308
AKT3	1.3019	4.58058	11.1467	1.53355e-27	6.99586e-27	50.8852
PNPLA7	1.41355	3.348	11.1449	1.56152e-27	7.12152e-27	51.0656
IL34	1.81762	2.25785	11.1445	1.5688e-27	7.15274e-27	51.2297
GIMAP4	1.00029	4.83483	11.1349	1.72948e-27	7.87677e-27	50.7346
GDF5	2.27457	-1.25927	11.1325	1.77178e-27	8.06498e-27	51.3799
GUCY1A3	1.25861	5.60042	11.1321	1.77959e-27	8.09834e-27	50.6382
RPS25	0.722645	8.5178	11.1305	1.80835e-27	8.22473e-27	50.5992
LGR6	2.74223	1.58086	11.1258	1.89752e-27	8.62325e-27	51.1213
KLRF1	1.63046	-2.13894	11.1222	1.9684e-27	8.94292e-27	51.3157
EPS15	0.463506	6.41049	11.1217	1.97872e-27	8.98739e-27	50.4989
ATP13A5	3.33371	-0.840972	11.1094	2.24135e-27	1.01637e-26	51.1261
CCDC75	1.08221	1.70041	11.1055	2.33147e-27	1.05666e-26	50.9044
ANO4	1.65827	-2.6854	11.1034	2.3837e-27	1.08004e-26	51.1481
[truncated: 14,703 more rows]
